# Supplementary material for: Genome-Wide Association Study of Local Thai Indica Rice Seedlings Exposed to Excessive Iron
Source: Plants (Basel). 2021 Apr 19;10(4):798. doi: 10.3390/plants10040798 (PMC8073664; doi:10.3390/plants10040798)
Supplement: Supplementary file 1 [file plants-10-00798-s001.zip]

Archive with 22 entries (22 files):
- TableS_PlantsJ_Final version.xlsx
- __MACOSX/._TableS_PlantsJ_Final version.xlsx
- Figure_S1.jpg
- __MACOSX/._Figure_S1.jpg
- Figure_S2.jpg
- __MACOSX/._Figure_S2.jpg
- Figure_S3.jpg
- __MACOSX/._Figure_S3.jpg
- Figure_S4.jpg
- __MACOSX/._Figure_S4.jpg
- Figure_S5.jpg
- __MACOSX/._Figure_S5.jpg
- Figure_S6.jpg
- __MACOSX/._Figure_S6.jpg
- Figure_S7.jpg
- __MACOSX/._Figure_S7.jpg
- Figure_S8.jpg
- __MACOSX/._Figure_S8.jpg
- Figure_S9.jpg
- __MACOSX/._Figure_S9.jpg
- Figure_S10.jpg
- __MACOSX/._Figure_S10.jpg
