# Supplementary material for: Genome-Wide Association Study of Local Thai Indica Rice Seedlings Exposed to Excessive Iron
Source: Plants (Basel). 2021 Apr 19;10(4):798. doi: 10.3390/plants10040798 (PMC8073664; doi:10.3390/plants10040798)
Supplement: Supplementary file 1 [file plants-10-00798-s001.zip › TableS_PlantsJ_Final version.xlsx]

## Sheet: Table S1
Table S1. Information of 270 accessions used in this study including subpopulation groups that were identified using 73,054 indica SNPs by principal component analysis.
No.	Code or Name	Country	Type	Ecosystem	Photoperiod	GSOR ID	IRGC ID	NSFTV.ID	Sub population from RDP1	Group	PC1	PC2	PC3	PC4	PC5
1	C001	Thailand	landrace	Rainfed lowland	Photoperiod-sensitive	-	-	-	-	G1	-0.0282942	-0.0411139	0.00778619	-0.00954604	-0.023399
2	C002	Thailand	landrace	Rainfed lowland	Photoperiod-sensitive	-	-	-	-	G1	-0.0300947	-0.091016	0.0140368	-0.0139979	-0.0061639
3	C003	Thailand	landrace	Rainfed lowland	Photoperiod-sensitive	-	-	-	-	G1	-0.0279834	-0.0552383	-0.00190692	-0.0138117	-0.00611674
4	C004	Thailand	landrace	Rainfed lowland	Photoperiod-sensitive	-	-	-	-	G1	-0.0293787	0.0281672	0.0599136	-0.00695633	-0.0137652
5	C005	Thailand	landrace	Rainfed lowland	Photoperiod-sensitive	-	-	-	-	G2	0.10859	-0.00988793	-0.0430051	0.0701458	0.179352
6	C006	Thailand	landrace	Rainfed lowland	Photoperiod-sensitive	-	-	-	-	G1	-0.0289658	0.0552365	0.0673416	-0.00644054	-0.0131329
7	C007	Thailand	Inbred	Rainfed lowland	Non-photoperiod-sensitive	-	-	-	-	G1	-0.0265332	0.0558363	-0.0996745	0.00765099	-0.0610183
8	C008	Thailand	landrace	Upland	Photoperiod-sensitive	-	-	-	-	G1	-0.0259145	0.0362156	-0.0136697	0.000483365	0.000401082
9	C009	Thailand	Inbred	Deep water	Photoperiod-sensitive	-	-	-	-	G1	-0.0264845	0.0288347	-0.040517	0.00130427	-0.000535188
10	C010	Thailand	landrace	Upland	Photoperiod-sensitive	-	-	-	-	G2	0.144864	-0.00738141	0.0187076	0.000997483	-0.0789729
11	C011	Thailand	landrace	Rainfed lowland	Photoperiod-sensitive	-	-	-	-	G1	-0.0280169	-0.0647949	-0.0037171	-0.00617924	-0.0154681
12	C012	Thailand	landrace	Deep water	Photoperiod-sensitive	-	-	-	-	G1	-0.0278153	0.0233369	-0.00351871	-0.00600209	0.0038574
13	C013	Thailand	landrace	Deep water	Photoperiod-sensitive	-	-	-	-	G1	-0.0250233	0.0198197	-0.0173853	0.00126354	0.0253007
14	C014	Thailand	Inbred	Deep water	Photoperiod-sensitive	-	-	-	-	G1	-0.0299316	0.0159625	0.0272673	-0.0071351	-0.0114369
15	C015	Thailand	landrace	Upland	Photoperiod-sensitive	-	-	-	-	G2	0.122626	-0.0157333	-0.00103547	0.238778	0.0935091
16	C016	Thailand	landrace	Upland	Photoperiod-sensitive	-	-	-	-	G2	0.117551	-0.0188568	-0.00690409	0.248415	0.101561
17	C017	Thailand	Inbred	Deep water	Photoperiod-sensitive	-	-	-	-	G1	-0.026467	0.0238954	-0.049187	0.00327802	-0.00965855
18	C018	Thailand	landrace	Rainfed lowland	Photoperiod-sensitive	-	-	-	-	G1	-0.0302551	-0.0647037	0.0133227	-0.00847706	-0.0108158
19	C019	Thailand	landrace	Rainfed lowland	Photoperiod-sensitive	-	-	-	-	G1	-0.0291782	-0.0708258	0.00622269	-0.0149756	-0.00644062
20	C020	Thailand	landrace	Rainfed lowland	Photoperiod-sensitive	-	-	-	-	G1	-0.0309165	0.0267007	0.0553232	-0.0110732	-0.0031116
21	C021	Thailand	Inbred	Deep water	Photoperiod-sensitive	-	-	-	-	G1	-0.0306205	0.0905135	0.133251	-0.00566136	0.0377951
22	C022	Thailand	landrace	Deep water	Photoperiod-sensitive	-	-	-	-	G1	-0.0247483	0.0179531	-0.0202369	0.000834767	0.02533
23	C023	Thailand	landrace	Deep water	Photoperiod-sensitive	-	-	-	-	G1	-0.0294938	0.0216248	0.027404	-0.00937643	0.000330131
24	C024	Thailand	Inbred	Deep water	Photoperiod-sensitive	-	-	-	-	G1	-0.026855	0.0214571	-0.0562248	-0.000887665	-0.00869998
25	C025	Thailand	landrace	Deep water	Photoperiod-sensitive	-	-	-	-	G1	-0.0262933	0.0298133	0.00655781	-0.00959595	0.00748278
26	C026	Thailand	landrace	Upland	Photoperiod-sensitive	-	-	-	-	G2	0.156634	-0.0043155	0.0243623	-0.00400574	-0.0699268
27	C027	Thailand	Inbred	Irrigated	Non-photoperiod-sensitive	-	-	-	-	G1	-0.0238725	0.0558631	-0.14168	0.00809991	-0.0600404
28	C028	Thailand	Inbred	Irrigated	Non-photoperiod-sensitive	-	-	-	-	G1	-0.0281998	-0.0169662	-0.0119044	-0.00123664	-0.0198159
29	C029	Thailand	Inbred	Irrigated	Non-photoperiod-sensitive	-	-	-	-	G1	-0.0286109	0.072343	-0.0101172	-0.00409883	-0.00853923
30	C030	Thailand	Inbred	Irrigated	Non-photoperiod-sensitive	-	-	-	-	G1	-0.0236189	0.0747935	0.0176434	-0.0161691	0.0263755
31	C031	Thailand	landrace	Rainfed lowland	Photoperiod-sensitive	-	-	-	-	G1	-0.0290338	0.066165	0.104159	-0.00507837	0.0313687
32	C032	Thailand	landrace	Rainfed lowland	Photoperiod-sensitive	-	-	-	-	G1	-0.0277833	0.0455938	-0.03692	-0.00212832	-0.0235486
33	C033	Thailand	landrace	Rainfed lowland	Photoperiod-sensitive	-	-	-	-	G1	-0.0285327	0.0390931	-0.0154193	-0.00604388	-0.0221459
34	C034	Thailand	Inbred	Irrigated	Non-photoperiod-sensitive	-	-	-	-	G1	-0.0283583	0.0477136	-0.116102	0.000727733	-0.0668468
35	C035	Thailand	landrace	Upland	Photoperiod-sensitive	-	-	-	-	G1	-0.0251892	0.0436678	-0.0319932	0.00100097	-0.00638053
36	C036	Thailand	landrace	Rainfed lowland	Photoperiod-sensitive	-	-	-	-	G1	-0.0281614	0.0717944	0.0958715	-0.00232684	0.0204415
37	C037	Thailand	landrace	Upland	Photoperiod-sensitive	-	-	-	-	G1	-0.029364	0.0347946	0.0171213	-0.00493478	-0.00997922
38	C038	Thailand	landrace	Rainfed lowland	Photoperiod-sensitive	-	-	-	-	G1	-0.028625	0.0420837	0.0548208	-0.000686865	-0.0120163
39	C039	Thailand	landrace	Rainfed lowland	Photoperiod-sensitive	-	-	-	-	G1	-0.0228241	0.0824356	0.119092	0.00975511	0.0539161
40	C040	Thailand	Inbred	Irrigated	Non-photoperiod-sensitive	-	-	-	-	G1	-0.0277742	0.0561483	-0.1153	0.00636973	-0.077233
41	C041	Thailand	landrace	Upland	Photoperiod-sensitive	-	-	-	-	G1	-0.0253958	0.0472223	-0.106714	0.0117721	-0.0262097
42	C042	Thailand	landrace	Rainfed lowland	Photoperiod-sensitive	-	-	-	-	G1	-0.0309304	0.0965643	0.154688	-0.00711766	0.0570708
43	C043	Thailand	Inbred	Rainfed lowland	Non-photoperiod-sensitive	-	-	-	-	G1	-0.0290451	0.074757	-0.0157081	0.00353667	-0.041084
44	C044	Thailand	Inbred	Irrigated	Non-photoperiod-sensitive	-	-	-	-	G1	-0.0263121	0.0944345	0.00263817	0.00644736	-0.00453523
45	C045	Thailand	Inbred	Rainfed lowland	Photoperiod-sensitive	-	-	-	-	G1	-0.027997	0.0881477	0.134354	-0.0118483	0.0426008
46	C046	Thailand	landrace	Rainfed lowland	Photoperiod-sensitive	-	-	-	-	G1	-0.0277399	0.049052	0.032085	0.00224974	-0.00499349
47	C047	Thailand	landrace	Rainfed lowland	Photoperiod-sensitive	-	-	-	-	G1	-0.0307691	0.0920669	0.141443	-0.00558734	0.0529999
48	C048	Thailand	Inbred	Irrigated	Non-photoperiod-sensitive	-	-	-	-	G1	-0.0258628	0.0396808	-0.118698	0.0126456	-0.0586345
49	C049	Thailand	Inbred	Rainfed lowland	Photoperiod-sensitive	-	-	-	-	G1	-0.0291463	0.0768252	0.114603	-0.00803556	0.0328141
50	C050	Thailand	landrace	Rainfed lowland	Photoperiod-sensitive	-	-	-	-	G1	-0.0269538	0.0343771	0.00376727	-0.0073434	-0.0164208
51	C051	Thailand	landrace	Rainfed lowland	Photoperiod-sensitive	-	-	-	-	G1	-0.0270949	0.0458177	0.00700798	0.000669511	-0.0133337
52	C052	Thailand	landrace	Rainfed lowland	Photoperiod-sensitive	-	-	-	-	G1	-0.0303749	0.0756143	0.10751	-0.00680893	0.0373614
53	C053	Thailand	Inbred	Irrigated	Non-photoperiod-sensitive	-	-	-	-	G1	-0.0246233	0.0204377	-0.0891355	0.00659548	-0.0372762
54	C054	Thailand	landrace	Rainfed lowland	Photoperiod-sensitive	-	-	-	-	G1	-0.0275016	0.0471132	0.0101383	0.00439721	-0.00798608
55	C055	Thailand	landrace	Rainfed lowland	Photoperiod-sensitive	-	-	-	-	G1	-0.0272433	0.0429602	-0.00926827	0.000617979	-0.00884013
56	C056	Thailand	Inbred	Irrigated	Non-photoperiod-sensitive	-	-	-	-	G1	-0.0225511	0.0442914	-0.100433	0.0105298	-0.0500243
57	C057	Thailand	Inbred	Irrigated	Non-photoperiod-sensitive	-	-	-	-	G1	-0.0229656	0.0590647	-0.147094	0.00829526	-0.0624519
58	C058	Thailand	Inbred	Irrigated	Non-photoperiod-sensitive	-	-	-	-	G1	-0.0252784	0.0549075	-0.120851	0.000655807	-0.0580285
59	C059	Thailand	Inbred	Irrigated	Non-photoperiod-sensitive	-	-	-	-	G1	-0.0260805	0.0663108	-0.0237873	0.00484806	-0.0184284
60	C060	Thailand	Inbred	Irrigated	Non-photoperiod-sensitive	-	-	-	-	G1	-0.0285833	0.0672214	-0.0495655	0.00565318	-0.0398509
61	C061	Thailand	Inbred	Rainfed lowland	Photoperiod-sensitive	-	-	-	-	G1	-0.0293381	0.06708	0.0442997	-0.00434622	-0.0212634
62	C062	Thailand	Inbred	Irrigated	Non-photoperiod-sensitive	-	-	-	-	G1	-0.0260298	0.059657	-0.119443	0.00380353	-0.083335
63	C063	Thailand	landrace	Rainfed lowland	Photoperiod-sensitive	-	-	-	-	G1	-0.0266216	0.0456815	-0.00898746	0.00607732	-0.0172077
64	C064	Thailand	landrace	Rainfed lowland	Photoperiod-sensitive	-	-	-	-	G2	0.149777	-0.00280204	0.0097261	-0.0524354	-0.061769
65	C065	Thailand	Inbred	Irrigated	Non-photoperiod-sensitive	-	-	-	-	G1	-0.0267054	0.0735413	-0.11617	0.0045519	-0.0689601
66	C066	Thailand	Inbred	Irrigated	Non-photoperiod-sensitive	-	-	-	-	G1	-0.0263128	0.0616015	-0.0625717	0.00443741	-0.0421068
67	C067	Thailand	landrace	Upland	Photoperiod-sensitive	-	-	-	-	G1	-0.028747	0.0588092	0.0645757	-0.00973834	0.0014119
68	C068	Thailand	Inbred	Rainfed lowland	Photoperiod-sensitive	-	-	-	-	G1	-0.0286142	0.0929244	0.122154	-0.0036982	0.0539409
69	C069	Thailand	Mutant	Rainfed lowland	Photoperiod-sensitive	-	-	-	-	G1	-0.0288821	0.10346	0.173353	-0.0112433	0.0510627
70	C070	Thailand	landrace	Rainfed lowland	Photoperiod-sensitive	-	-	-	-	G1	-0.0304118	0.109871	0.17997	-0.00849093	0.0656137
71	C071	Thailand	Inbred	Rainfed lowland	Photoperiod-sensitive	-	-	-	-	G1	-0.0278413	0.0633875	0.0185206	-0.00494806	0.00120842
72	C072	Thailand	Inbred	Irrigated	Non-photoperiod-sensitive	-	-	-	-	G1	-0.0294876	0.102159	0.121799	-0.0106718	0.038613
73	C073	Thailand	Mutant	Rainfed lowland	Photoperiod-sensitive	-	-	-	-	G1	-0.0308039	0.098791	0.158026	-0.00646027	0.059555
74	C074	Thailand	Inbred	Rainfed lowland	Photoperiod-sensitive	-	-	-	-	G1	-0.0289141	0.0799157	0.117822	-0.00769002	0.0426306
75	C075	Thailand	Inbred	Irrigated	Non-photoperiod-sensitive	-	-	-	-	G1	-0.0244501	0.0332206	-0.112068	0.00242449	-0.0486876
76	C076	Thailand	landrace	Rainfed lowland	Photoperiod-sensitive	-	-	-	-	G1	-0.0289486	0.0639825	0.0168317	0.00130417	-0.0337196
77	C077	Thailand	landrace	Upland	Photoperiod-sensitive	-	-	-	-	G2	0.144827	-0.0153378	0.0129972	0.121065	0.00217961
78	C078	Thailand	landrace	Upland	Photoperiod-sensitive	-	-	-	-	G2	0.136282	-0.0149853	0.0160292	0.185045	-0.0219214
79	C079	Thailand	landrace	Upland	Photoperiod-sensitive	-	-	-	-	G2	0.144652	-0.00768356	0.00664191	0.0946622	0.0141434
80	C080	Thailand	landrace	Upland	Photoperiod-sensitive	-	-	-	-	G2	0.157293	-0.00906732	0.0205856	0.0699863	-0.0240273
81	C081	Thailand	landrace	Upland	Photoperiod-sensitive	-	-	-	-	G2	0.152663	-0.0108745	0.0169407	0.0797171	0.00139608
82	C082	Thailand	landrace	Upland	Photoperiod-sensitive	-	-	-	-	G2	0.148069	-0.0117385	0.0200258	0.115958	-0.00346181
83	C083	Thailand	landrace	Upland	Photoperiod-sensitive	-	-	-	-	G2	0.140253	-0.0169387	0.00471228	0.133719	0.0203891
84	C084	Thailand	landrace	Upland	Photoperiod-sensitive	-	-	-	-	G2	0.143151	-0.0158236	0.0213909	0.186253	-0.0398877
85	C085	Thailand	landrace	Upland	Photoperiod-sensitive	-	-	-	-	G2	0.156297	-0.010126	0.0265242	0.101718	-0.00332433
86	C086	Thailand	landrace	Upland	Photoperiod-sensitive	-	-	-	-	G2	0.145482	-0.0119796	0.0174233	0.142453	0.00919758
87	C087	Thailand	landrace	Upland	Photoperiod-sensitive	-	-	-	-	G2	0.134812	-0.019125	0.0112948	0.195482	0.00278961
88	C088	Thailand	landrace	Upland	Photoperiod-sensitive	-	-	-	-	G2	0.13955	-0.0116878	0.0101617	0.147982	0.0467761
89	C089	Thailand	landrace	Upland	Photoperiod-sensitive	-	-	-	-	G2	0.153463	-0.00913323	0.0383373	0.0796947	-0.131837
90	C090	Thailand	landrace	Upland	Photoperiod-sensitive	-	-	-	-	G2	0.137111	-0.00846247	0.00395399	0.125475	0.0351694
91	C091	Thailand	landrace	Upland	Photoperiod-sensitive	-	-	-	-	G2	0.14876	-0.00118895	0.0303742	0.0237476	-0.166526
92	C092	Thailand	landrace	Upland	Photoperiod-sensitive	-	-	-	-	G2	0.164559	-0.00172129	0.0380069	0.0092358	-0.154315
93	C093	Thailand	landrace	Upland	Photoperiod-sensitive	-	-	-	-	G2	0.163902	-0.000745047	0.0303742	-0.0312053	-0.117911
94	C094	Thailand	landrace	Upland	Photoperiod-sensitive	-	-	-	-	G2	0.157128	-0.00336528	0.0303516	-0.00602615	-0.133818
95	C095	Thailand	landrace	Upland	Photoperiod-sensitive	-	-	-	-	G2	0.159595	-0.000465708	0.0237832	-0.102904	-0.122974
96	C096	Thailand	landrace	Upland	Photoperiod-sensitive	-	-	-	-	G2	0.145593	-0.00139952	0.0168672	0.0517491	-0.0634365
97	C097	Thailand	landrace	Upland	Photoperiod-sensitive	-	-	-	-	G2	0.145339	-0.00582686	0.0264286	0.106911	-0.0946651
98	C098	Thailand	landrace	Rainfed lowland	Photoperiod-sensitive	-	-	-	-	G1	-0.0279436	0.0301103	0.0332102	-0.0114042	-0.0024329
99	C099	Thailand	landrace	Rainfed lowland	Photoperiod-sensitive	-	-	-	-	G1	-0.0295705	0.0485806	0.0453604	-0.0164754	0.00261403
100	C100	Thailand	landrace	Rainfed lowland	Photoperiod-sensitive	-	-	-	-	G1	-0.0290569	0.0367952	0.0240888	-0.0150359	-0.00886198
101	C101	Thailand	landrace	Rainfed lowland	Photoperiod-sensitive	-	-	-	-	G1	-0.028495	0.0351638	0.035414	-0.0121973	-0.00931125
102	C102	Thailand	landrace	Rainfed lowland	Photoperiod-sensitive	-	-	-	-	G1	-0.026838	0.0216272	0.050584	-0.0131347	0.00362665
103	C103	Thailand	landrace	Rainfed lowland	Photoperiod-sensitive	-	-	-	-	G1	-0.028759	0.0588253	0.0677656	-0.0117989	-0.0131
104	C104	Thailand	landrace	Rainfed lowland	Photoperiod-sensitive	-	-	-	-	G1	-0.0298687	0.0545496	0.0645698	-0.0045535	-0.0157783
105	C105	Thailand	landrace	Rainfed lowland	Photoperiod-sensitive	-	-	-	-	G1	-0.0301936	0.0438824	0.0509228	-0.00280153	-0.0153911
106	C106	Thailand	landrace	Rainfed lowland	Photoperiod-sensitive	-	-	-	-	G1	-0.0289489	0.049447	0.0666035	-0.0100129	-0.0104202
107	C107	Thailand	landrace	Rainfed lowland	Photoperiod-sensitive	-	-	-	-	G1	-0.0296972	0.0527109	0.0539863	-0.00688626	-0.00665804
108	C108	Thailand	landrace	Rainfed lowland	Photoperiod-sensitive	-	-	-	-	G1	-0.0304215	0.0553298	0.0557619	-0.00877582	-0.0121253
109	C109	Thailand	landrace	Rainfed lowland	Photoperiod-sensitive	-	-	-	-	G1	-0.0284553	0.062295	0.0540502	-0.00364507	0.0126854
110	C110	Thailand	landrace	Rainfed lowland	Photoperiod-sensitive	-	-	-	-	G1	-0.027294	0.0555279	0.0391898	-0.00334145	0.00751169
111	C111	Thailand	landrace	Rainfed lowland	Photoperiod-sensitive	-	-	-	-	G1	-0.028897	0.0467766	0.0266503	-0.00236829	-0.0181852
112	C112	Thailand	landrace	Rainfed lowland	Photoperiod-sensitive	-	-	-	-	G1	-0.0291409	0.0566368	0.0633356	-0.00524098	-0.00904298
113	C113	Thailand	landrace	Rainfed lowland	Photoperiod-sensitive	-	-	-	-	G1	-0.0269829	0.0560052	-0.00899507	0.00320781	-0.0108533
114	C114	Thailand	Inbred	Irrigated	Non-photoperiod-sensitive	-	-	-	-	G1	-0.0240788	0.0364086	-0.121525	0.00461172	-0.0359831
115	C115	Thailand	landrace	Rainfed lowland	Photoperiod-sensitive	-	-	-	-	G2	0.160416	0.000127187	0.0237225	-0.109665	-0.125005
116	C116	Thailand	landrace	Rainfed lowland	Photoperiod-sensitive	-	-	-	-	G1	-0.0248997	0.0354019	-0.0282411	0.00820422	-9.68022e-05
117	C117	Thailand	Inbred	Irrigated	Non-photoperiod-sensitive	-	-	-	-	G1	-0.0266372	0.0621098	-0.110977	0.00414061	-0.0541209
118	C118	Thailand	Inbred	Irrigated	Non-photoperiod-sensitive	-	-	-	-	G1	-0.0250027	0.0651517	-0.0798612	0.0011266	-0.039378
119	C119	Thailand	landrace	Rainfed lowland	Photoperiod-sensitive	-	-	-	-	G1	-0.0291269	0.0583449	0.0606182	-0.00565393	0.00311273
120	C120	Thailand	landrace	Rainfed lowland	Photoperiod-sensitive	-	-	-	-	G1	-0.0282252	0.0414081	0.0721272	-0.0141871	0.00230713
121	C121	Thailand	landrace	Rainfed lowland	Photoperiod-sensitive	-	-	-	-	G1	-0.0311914	0.0891978	0.136844	-0.00510349	0.0500468
122	C122	Thailand	landrace	Rainfed lowland	Photoperiod-sensitive	-	-	-	-	G1	-0.0295487	0.025284	0.0722282	-0.0121135	-0.00709321
123	C123	Thailand	Inbred	Irrigated	Non-photoperiod-sensitive	-	-	-	-	G1	-0.0286939	0.068621	-0.0304812	-0.00043557	-0.0516723
124	C124	Thailand	Inbred	Irrigated	Non-photoperiod-sensitive	-	-	-	-	G1	-0.028384	0.0567335	-0.0823237	0.00111293	-0.0493938
125	C125	Thailand	Inbred	Irrigated	Non-photoperiod-sensitive	-	-	-	-	G1	-0.0229683	0.00530151	-0.0283479	0.00375617	-0.0119057
126	C126	Thailand	Inbred	Rainfed lowland	Photoperiod-sensitive	-	-	-	-	G1	-0.0281471	0.0624736	0.0762766	-0.00330129	0.0119678
127	C127	Thailand	Inbred	Irrigated	Non-photoperiod-sensitive	-	-	-	-	G1	-0.0263987	0.0594973	-0.0504878	0.00149175	-0.0222369
128	C128	Thailand	Inbred	Irrigated	Non-photoperiod-sensitive	-	-	-	-	G1	-0.0247445	0.0459936	-0.11882	0.00357932	-0.0524948
129	C129	Thailand	Inbred	Rainfed lowland	Photoperiod-sensitive	-	-	-	-	G1	-0.0297858	0.0659875	0.0731728	-0.00660748	0.01482
130	C130	Thailand	Inbred	Irrigated	Non-photoperiod-sensitive	-	-	-	-	G1	-0.026356	0.0635812	-0.0516669	0.00920318	-0.0402358
131	C131	Thailand	Inbred	Irrigated	Non-photoperiod-sensitive	-	-	-	-	G1	-0.0267714	0.0707397	-0.0544022	0.00456949	-0.031458
132	C132	Thailand	Inbred	Irrigated	Non-photoperiod-sensitive	-	-	-	-	G1	-0.0230557	0.044943	-0.130491	0.00823253	-0.0626061
133	C133	Thailand	Inbred	Rainfed lowland	Photoperiod-sensitive	-	-	-	-	G1	-0.0292184	0.0923844	0.0937652	-0.00368651	0.0183468
134	C134	Thailand	Inbred	Irrigated	Non-photoperiod-sensitive	-	-	-	-	G1	-0.0276346	0.057841	-0.0929236	0.00176576	-0.0658673
135	C135	Thailand	landrace	Rainfed lowland	Photoperiod-sensitive	-	-	-	-	G1	-0.0313437	0.043422	0.0445728	-0.00290244	-0.00603547
136	C136	Thailand	Inbred	Irrigated	Non-photoperiod-sensitive	-	-	-	-	G1	-0.0269361	0.0603315	-0.0462852	0.00130911	-0.0297308
137	C137	Thailand	landrace	Rainfed lowland	Photoperiod-sensitive	-	-	-	-	G1	-0.0256538	0.06691	-0.110088	0.00356658	-0.0679679
138	C138	Thailand	landrace	Rainfed lowland	Photoperiod-sensitive	-	-	-	-	G1	-0.0301083	0.0579529	0.0445805	-0.0029404	-0.0123898
139	C139	Thailand	landrace	Rainfed lowland	Photoperiod-sensitive	-	-	-	-	G1	-0.0277958	0.0516676	0.0126212	0.000455065	-0.016446
140	C140	Thailand	landrace	Rainfed lowland	Photoperiod-sensitive	-	-	-	-	G1	-0.0291894	0.0390882	0.0123896	-0.00025915	-0.0136349
141	C141	Thailand	landrace	Upland	Photoperiod-sensitive	-	-	-	-	G1	-0.0231511	0.0424789	-0.0105144	0.00541048	0.00385466
142	C142	Thailand	landrace	Rainfed lowland	Photoperiod-sensitive	-	-	-	-	G1	-0.0296721	0.0438959	0.0311121	-0.00317459	-0.00777258
143	C143	Thailand	landrace	Rainfed lowland	Photoperiod-sensitive	-	-	-	-	G1	-0.0305528	0.0387314	0.0316344	-0.00309332	-0.00877765
144	C144	Thailand	landrace	Upland	Photoperiod-sensitive	-	-	-	-	G2	0.144904	0.00871778	0.0121499	-0.0969266	-0.069624
145	C145	Thailand	landrace	Rainfed lowland	Photoperiod-sensitive	-	-	-	-	G1	-0.0279622	-0.0574655	-0.00145861	-0.00648327	-0.00606481
146	C146	Thailand	landrace	Rainfed lowland	Photoperiod-sensitive	-	-	-	-	G1	-0.0281554	-0.047658	-0.0173402	-0.0109199	-0.00741923
147	C147	Thailand	landrace	Rainfed lowland	Photoperiod-sensitive	-	-	-	-	G1	-0.0307077	0.0728411	0.0839112	-0.00547527	0.0224643
148	C148	Thailand	landrace	Deep water	Photoperiod-sensitive	-	-	-	-	G1	-0.0277849	-0.0593189	-0.0034432	-0.0148316	0.00128292
149	C149	Thailand	landrace	Upland	Photoperiod-sensitive	-	-	-	-	G1	-0.0229757	0.0405842	-0.0349242	0.000837742	0.00681355
150	C150	Thailand	landrace	Rainfed lowland	Photoperiod-sensitive	-	-	-	-	G1	-0.0261467	0.0474955	-0.00759834	-0.00018563	-0.0106826
151	C151	Thailand	landrace	Rainfed lowland	Photoperiod-sensitive	-	-	-	-	G1	-0.0295592	-0.0683105	0.00321371	-0.0131489	-0.0112115
152	C152	Thailand	landrace	Rainfed lowland	Photoperiod-sensitive	-	-	-	-	G1	-0.0271595	0.0435883	0.00299624	0.00297002	-0.0103104
153	C153	Thailand	Inbred	Irrigated	Non-photoperiod-sensitive	-	-	-	-	G1	-0.0258682	0.0447912	-0.11544	0.0045011	-0.0650609
154	C154	Thailand	landrace	Rainfed lowland	Photoperiod-sensitive	-	-	-	-	G2	0.116641	0.00136493	-0.0425383	-0.0397935	0.130146
155	C155	Thailand	landrace	Upland	Photoperiod-sensitive	-	-	-	-	G1	-0.0222086	-0.0243065	-0.00646325	0.0023419	-0.00302355
156	C156	Thailand	-	Irrigated	Non-photoperiod-sensitive	-	-	-	-	G2	0.159053	0.000883119	-0.00349493	-0.279373	0.0254759
157	C157	Thailand	-	Irrigated	Non-photoperiod-sensitive	-	-	-	-	G2	0.163143	0.00212803	-0.00167542	-0.307269	0.0170929
158	C158	Thailand	Inbred	Irrigated	Non-photoperiod-sensitive	-	-	-	-	G1	-0.025761	0.051608	-0.0397351	0.00366271	-0.00835294
159	C159	Thailand	landrace	Rainfed lowland	Photoperiod-sensitive	-	-	-	-	G1	-0.0282146	0.0451585	0.0269025	0.00163258	5.70999e-05
160	C160	Thailand	landrace	Rainfed lowland	Photoperiod-sensitive	-	-	-	-	G1	-0.0299823	-0.0691894	0.0091667	-0.0112177	-0.00360327
161	C161	Thailand	landrace	Rainfed lowland	Photoperiod-sensitive	-	-	-	-	G1	-0.0271062	-0.0541405	-0.0175169	-0.00959473	-0.00456679
162	C162	Thailand	landrace	Rainfed lowland	Photoperiod-sensitive	-	-	-	-	G1	-0.029276	-0.0837638	0.0254299	-0.0151038	-0.00178939
163	C163	Thailand	landrace	Rainfed lowland	Photoperiod-sensitive	-	-	-	-	G1	-0.0303562	-0.0769683	0.000835036	-0.0135811	-0.00835406
164	C164	Thailand	landrace	Rainfed lowland	Photoperiod-sensitive	-	-	-	-	G1	-0.0285805	-0.0533785	-0.00740886	-0.0106093	-0.0134384
165	C165	Thailand	landrace	Rainfed lowland	Photoperiod-sensitive	-	-	-	-	G1	-0.0304369	-0.0674376	0.00305787	-0.0157536	-0.020568
166	C166	Thailand	landrace	Rainfed lowland	Photoperiod-sensitive	-	-	-	-	G1	-0.0298067	-0.0835481	0.0138694	-0.0139316	-0.00809487
167	C167	Thailand	landrace	Rainfed lowland	Photoperiod-sensitive	-	-	-	-	G1	-0.0302476	-0.0793082	0.00722143	-0.0137957	-0.00334581
168	C168	Thailand	landrace	Rainfed lowland	Photoperiod-sensitive	-	-	-	-	G1	-0.0306972	-0.0636821	0.0165308	-0.0140496	-0.0112625
169	C169	Thailand	landrace	Rainfed lowland	Photoperiod-sensitive	-	-	-	-	G1	-0.0315462	-0.0786083	0.00175642	-0.0165083	-0.0143987
170	C170	Thailand	landrace	Rainfed lowland	Photoperiod-sensitive	-	-	-	-	G1	-0.0285066	-0.0867187	0.00291685	-0.0117606	-0.00281558
171	C171	Thailand	landrace	Rainfed lowland	Photoperiod-sensitive	-	-	-	-	G1	-0.0304647	-0.0776704	0.00533564	-0.0135373	-0.00348631
172	C172	Thailand	landrace	Rainfed lowland	Photoperiod-sensitive	-	-	-	-	G1	-0.0310696	-0.0820959	0.00374553	-0.0112591	-0.0133971
173	C173	Thailand	landrace	Rainfed lowland	Photoperiod-sensitive	-	-	-	-	G1	-0.0287984	-0.0651598	-0.0164709	-0.0048595	-0.00750104
174	C174	Thailand	landrace	Rainfed lowland	Photoperiod-sensitive	-	-	-	-	G1	-0.0293899	-0.0760093	-0.00220071	-0.0114055	-0.00852075
175	C175	Thailand	landrace	Rainfed lowland	Photoperiod-sensitive	-	-	-	-	G1	-0.0298746	-0.0890718	0.011134	-0.00654411	0.000557621
176	C176	Thailand	landrace	Rainfed lowland	Photoperiod-sensitive	-	-	-	-	G1	-0.0300761	-0.0854361	0.0133204	-0.00804002	0.00214843
177	C177	Thailand	landrace	Rainfed lowland	Photoperiod-sensitive	-	-	-	-	G1	-0.0284427	-0.0970921	0.0167343	-0.0134271	0.00598825
178	C178	Thailand	landrace	Rainfed lowland	Photoperiod-sensitive	-	-	-	-	G1	-0.0312505	-0.0891008	0.0139706	-0.0105005	-5.12976e-05
179	C179	Thailand	landrace	Rainfed lowland	Photoperiod-sensitive	-	-	-	-	G1	-0.0302195	-0.101407	0.0204439	-0.0103186	0.00219492
180	C180	Thailand	landrace	Rainfed lowland	Photoperiod-sensitive	-	-	-	-	G1	-0.0285669	-0.0941028	0.0093651	-0.0117848	0.00495807
181	C181	Thailand	landrace	Rainfed lowland	Photoperiod-sensitive	-	-	-	-	G1	-0.0295841	-0.0752644	0.000172269	-0.00351932	-0.00542387
182	C182	Thailand	landrace	Rainfed lowland	Photoperiod-sensitive	-	-	-	-	G1	-0.0294865	-0.0771277	0.000571123	-0.00742742	-0.00620873
183	C183	Thailand	landrace	Rainfed lowland	Photoperiod-sensitive	-	-	-	-	G1	-0.0290226	-0.0623116	0.0109472	-0.00545876	-0.000191138
184	C184	Thailand	landrace	Rainfed lowland	Photoperiod-sensitive	-	-	-	-	G1	-0.0292341	-0.0911838	0.0138059	-0.00801588	0.00536015
185	C185	Thailand	landrace	Rainfed lowland	Photoperiod-sensitive	-	-	-	-	G1	-0.02843	-0.0717538	0.0302735	-0.0114965	0.00636676
186	C186	Thailand	landrace	Rainfed lowland	Photoperiod-sensitive	-	-	-	-	G1	-0.0303768	-0.0945759	0.0241422	-0.00676477	-0.0023661
187	C187	Thailand	landrace	Rainfed lowland	Photoperiod-sensitive	-	-	-	-	G1	-0.0294306	-0.0982952	0.00663531	-0.0136139	-0.00465287
188	C188	Thailand	landrace	Rainfed lowland	Photoperiod-sensitive	-	-	-	-	G1	-0.0286882	-0.0915096	0.00831431	-0.00963373	0.000301515
189	C189	Thailand	landrace	Rainfed lowland	Photoperiod-sensitive	-	-	-	-	G1	-0.0287243	-0.0832012	0.00711955	-0.00510919	0.00537193
190	C190	Thailand	landrace	Rainfed lowland	Photoperiod-sensitive	-	-	-	-	G1	-0.0290469	-0.0843821	0.0128035	-0.0100617	0.000283499
191	C191	Thailand	landrace	Rainfed lowland	Photoperiod-sensitive	-	-	-	-	G1	-0.0298	-0.0943744	0.00939757	-0.00699325	-0.00631409
192	C192	Thailand	landrace	Rainfed lowland	Photoperiod-sensitive	-	-	-	-	G1	-0.028936	-0.0838061	0.0142265	-0.0118575	0.00137958
193	C193	Thailand	landrace	Rainfed lowland	Photoperiod-sensitive	-	-	-	-	G1	-0.0288282	-0.103208	0.00997262	-0.00975243	-0.00172812
194	C194	Thailand	landrace	Rainfed lowland	Photoperiod-sensitive	-	-	-	-	G1	-0.0284882	-0.071329	0.0205399	-0.00732908	0.0130448
195	C195	Thailand	landrace	Rainfed lowland	Photoperiod-sensitive	-	-	-	-	G1	-0.029266	-0.0956304	0.0149314	-0.00784058	6.61386e-05
196	C196	Thailand	landrace	Rainfed lowland	Photoperiod-sensitive	-	-	-	-	G1	-0.0291281	-0.0839006	0.0158576	-0.00781956	0.00943102
197	C197	Thailand	landrace	Rainfed lowland	Photoperiod-sensitive	-	-	-	-	G1	-0.0292232	-0.0916588	0.0153013	-0.00324773	0.00323488
198	C198	Thailand	landrace	Rainfed lowland	Photoperiod-sensitive	-	-	-	-	G1	-0.0291536	-0.0870586	0.0151296	-0.00169525	0.000818525
199	C199	Thailand	landrace	Rainfed lowland	Photoperiod-sensitive	-	-	-	-	G1	-0.0290988	-0.0735008	0.00280661	-0.00312913	-0.00273589
200	C200	Thailand	landrace	Rainfed lowland	Photoperiod-sensitive	-	-	-	-	G1	-0.0297341	-0.0772515	0.000552264	-0.00552324	0.00196314
201	C201	Thailand	landrace	Rainfed lowland	Photoperiod-sensitive	-	-	-	-	G1	-0.0289071	-0.0773728	0.00978659	-0.000375628	-0.00474471
202	C202	Thailand	landrace	Rainfed lowland	Photoperiod-sensitive	-	-	-	-	G1	-0.0292155	-0.063744	-0.00369096	-0.00315371	0.00130909
203	C203	Thailand	landrace	Rainfed lowland	Photoperiod-sensitive	-	-	-	-	G1	-0.0285096	-0.0815433	0.0191043	-0.0121428	0.0013472
204	C204	Thailand	landrace	Rainfed lowland	Photoperiod-sensitive	-	-	-	-	G1	-0.0305139	-0.0861832	0.00348945	-0.0121614	-0.00414704
205	C205	Thailand	landrace	Rainfed lowland	Photoperiod-sensitive	-	-	-	-	G1	-0.0283217	-0.0815902	0.013372	-0.00591068	0.00319662
206	C206	Thailand	landrace	Rainfed lowland	Photoperiod-sensitive	-	-	-	-	G1	-0.0293617	-0.0402875	0.000537302	-0.000815226	-0.0162369
207	C207	Thailand	landrace	Rainfed lowland	Photoperiod-sensitive	-	-	-	-	G1	-0.0299964	-0.0669922	0.00248544	-0.00437554	0.00500572
208	C208	Thailand	landrace	Rainfed lowland	Photoperiod-sensitive	-	-	-	-	G1	-0.02921	-0.0882956	0.00838067	-0.00469951	-0.00093691
209	C209	Thailand	landrace	Rainfed lowland	Photoperiod-sensitive	-	-	-	-	G1	-0.03094	-0.0779832	0.0145989	-0.0101716	0.0110134
210	C210	Thailand	landrace	Rainfed lowland	Photoperiod-sensitive	-	-	-	-	G1	-0.028243	-0.0798116	0.00775904	-0.0116503	0.00632353
211	C211	Thailand	landrace	Rainfed lowland	Photoperiod-sensitive	-	-	-	-	G1	-0.0301068	-0.0754589	0.0149937	-0.00748718	0.00454639
212	C212	Thailand	landrace	Rainfed lowland	Photoperiod-sensitive	-	-	-	-	G1	-0.0298496	-0.093978	0.00304073	-0.00495197	0.00278914
213	C213	Thailand	landrace	Rainfed lowland	Photoperiod-sensitive	-	-	-	-	G1	-0.0304373	-0.0893622	0.000489352	-0.00811942	-0.00345526
214	C214	Thailand	landrace	Rainfed lowland	Photoperiod-sensitive	-	-	-	-	G1	-0.0299214	-0.083906	0.00225143	-0.00996673	-0.00364356
215	C215	Thailand	landrace	Rainfed lowland	Photoperiod-sensitive	-	-	-	-	G1	-0.0292045	-0.104574	0.013887	-0.017337	0.00367067
216	C216	Thailand	landrace	Rainfed lowland	Photoperiod-sensitive	-	-	-	-	G1	-0.0295516	-0.0939182	0.00787104	-0.00936818	0.00377095
217	C217	Thailand	landrace	Rainfed lowland	Photoperiod-sensitive	-	-	-	-	G1	-0.030361	-0.0851528	-0.00292851	-0.0118737	0.00427302
218	C218	Thailand	landrace	Rainfed lowland	Photoperiod-sensitive	-	-	-	-	G1	-0.0292074	-0.071977	0.0076297	0.00219231	0.00802112
219	C219	Thailand	landrace	Rainfed lowland	Photoperiod-sensitive	-	-	-	-	G1	-0.0298041	-0.0598176	0.01029	-0.0018808	0.00174636
220	C220	Thailand	landrace	Rainfed lowland	Photoperiod-sensitive	-	-	-	-	G1	-0.0291333	-0.0919427	0.00765639	-0.0113286	0.0091488
221	C221	Thailand	landrace	Rainfed lowland	Photoperiod-sensitive	-	-	-	-	G1	-0.0284111	-0.0745163	0.00268329	-9.49706e-05	-0.00151519
222	C222	Thailand	landrace	Rainfed lowland	Photoperiod-sensitive	-	-	-	-	G1	-0.029576	-0.0881096	0.00884186	-0.00107128	0.00241264
223	C223	Thailand	landrace	Rainfed lowland	Photoperiod-sensitive	-	-	-	-	G1	-0.0309136	-0.0916037	0.0126094	-0.00781912	0.000749122
224	C224	Thailand	landrace	Rainfed lowland	Photoperiod-sensitive	-	-	-	-	G1	-0.029326	-0.0719245	0.00169264	7.57741e-06	0.00284187
225	C225	Thailand	landrace	Rainfed lowland	Photoperiod-sensitive	-	-	-	-	G1	-0.0304867	-0.0837105	0.0110408	-0.00400049	0.00254271
226	C226	Thailand	landrace	Rainfed lowland	Photoperiod-sensitive	-	-	-	-	G1	-0.0307163	-0.0646643	0.0100063	-0.00453106	-0.00182465
227	C227	Thailand	landrace	Rainfed lowland	Photoperiod-sensitive	-	-	-	-	G1	-0.0294412	-0.0884958	0.00401458	-0.0056458	0.00843679
228	C228	Thailand	landrace	Rainfed lowland	Photoperiod-sensitive	-	-	-	-	G1	-0.0302099	-0.0780847	0.0127387	-0.00988005	-2.25512e-05
229	C229	Thailand	landrace	Rainfed lowland	Photoperiod-sensitive	-	-	-	-	G1	-0.0272757	-0.0528439	-0.0144628	-0.00333725	-0.00285355
230	C230	Thailand	landrace	Rainfed lowland	Photoperiod-sensitive	-	-	-	-	G1	-0.0289863	-0.054748	-0.0111616	0.00307104	0.00076837
231	C231	Thailand	landrace	Rainfed lowland	Photoperiod-sensitive	-	-	-	-	G1	-0.0294883	-0.0930467	0.00998399	-0.00743079	0.000753609
232	C232	Thailand	landrace	Rainfed lowland	Photoperiod-sensitive	-	-	-	-	G1	-0.02937	-0.0893689	0.0164758	-0.00796585	0.00483981
233	C233	Thailand	landrace	Rainfed lowland	Photoperiod-sensitive	-	-	-	-	G1	-0.0294187	-0.0827706	0.0104376	-0.00580939	0.00172811
234	C234	Thailand	landrace	Rainfed lowland	Photoperiod-sensitive	-	-	-	-	G1	-0.0301556	-0.0786802	0.00457205	-0.00399459	0.0026189
235	C235	Thailand	landrace	Rainfed lowland	Photoperiod-sensitive	-	-	-	-	G1	-0.0284773	-0.0830544	-0.00117136	-0.00468859	0.0125972
236	C236	Thailand	landrace	Rainfed lowland	Photoperiod-sensitive	-	-	-	-	G1	-0.0304031	-0.0813032	0.00503337	-0.00277528	-0.00014632
237	C237	Thailand	landrace	Rainfed lowland	Photoperiod-sensitive	-	-	-	-	G1	-0.031126	-0.0898286	0.00311938	-0.00572668	0.00507583
238	C238	Thailand	landrace	Rainfed lowland	Photoperiod-sensitive	-	-	-	-	G1	-0.0295439	-0.0581625	-0.005432	0.000570674	-0.00468464
239	C239	Thailand	landrace	Rainfed lowland	Photoperiod-sensitive	-	-	-	-	G1	-0.0283034	-0.0686359	-0.00191596	0.00128135	0.00404346
240	C240	Thailand	landrace	Rainfed lowland	Photoperiod-sensitive	-	-	-	-	G1	-0.0296627	-0.0784151	-0.00131744	-0.00542189	0.000438528
241	IR 57514-PMI-5-B-1-2	Philippines	-	-	-	-	-	-	-	G1	-0.0270617	0.0373589	-0.0700612	-0.00186357	-0.0177967
242	Dular	India	-	-	-	-	-	-	-	G1	0.00579723	0.024043	-0.125499	0.00255681	0.233293
243	Pankhari 203	India	-	-	-	-	-	-	-	G1	-0.00803376	0.0715674	0.0758178	-0.00332155	0.102493
244	W 1263	India	-	-	-	-	-	-	-	G1	-0.0145951	0.0484315	-0.107523	-0.00142339	0.039129
245	FR13A	India	-	-	-	-	-	-	-	G1	0.00525298	0.0309771	-0.125463	-0.0228357	0.210453
246	Pokkali	India	-	-	-	-	-	-	-	G1	-0.0210766	0.0436948	-0.0688242	-0.000644205	0.0130506
247	CSR36	India	-	-	-	-	-	-	-	G1	-0.00296837	0.0404299	-0.101185	-0.0234226	0.0471861
248	IR-PUSA	India	-	-	-	-	-	-	-	G1	0.000186936	0.0273733	-0.101176	-0.00488297	0.109472
249	Yodanya	Myanmar	-	-	-	301329	117940	339	IND	G1	-0.0208368	0.0364534	-0.0797631	-0.000473857	0.00319809
250	IR64	Philippines	-	-	-	312010	117268	644	IND	G1	-0.0215301	0.0551945	-0.152105	0.0115876	-0.0604635
251	Sadu Cho	Korea	-	-	-	312002	117276	636	IND	G1	-0.018857	0.0423037	-0.0663627	-0.0138868	-0.00541534
252	IR 36	Philippines	-	-	-	301064	117757	71	IND	G1	-0.0221992	0.0487435	-0.155635	0.0100984	-0.0551765
253	IR 8	Philippines	-	-	-	301065	117758	72	IND	G1	-0.0262808	0.0447692	-0.136985	0.00503103	-0.0510418
254	Zhenshan 97B	China	-	-	-	312008	117280	642	IND	G1	-0.0169293	0.0437089	-0.0929323	0.00666443	0.0124619
255	Minghui 63	China	-	-	-	312009	117271	643	IND	G1	-0.0180797	0.0369863	-0.0577874	-0.00557623	-0.0299641
256	Taichung Native 1	Taiwan	-	-	-	301147	117907	156	IND	G1	-0.0222082	0.0461662	-0.115469	0.00488872	-0.0178144
257	Azucena	Philipppines	-	-	-	301165	117264	635	TRJ	G2	0.138612	0.0163535	-0.0217528	-0.201692	-0.00547996
258	Basmati 217	India	-	-	-	301013	117653	14	TRJ	G2	0.0681958	0.00967555	-0.109023	0.00511227	0.355872
259	Cypress	United States	-	-	-	312013	117282	647	TRJ	G1	-0.0116319	0.0124624	-0.0991916	-0.00502372	-0.0243916
260	Carolina Gold	United States	-	-	-	301023	117676	25	TRJ	G1	0.010095	0.0334485	-0.0518531	0.00279741	0.0465304
261	Jefferson	United States	-	-	-	301409	NA	628	TRJ	G2	0.105969	0.00783989	-0.0496281	-0.0822704	0.121798
262	Nipponbare	Japan	-	-	-	312005	117274	639	TEJ	G2	0.161115	0.00133765	-0.00139072	-0.312443	0.0134613
263	Koshihikari	Japan	-	-	-	301086	117789	94	TEJ	G2	0.156574	0.00121609	-0.00792277	-0.298	0.0281149
264	Tainung 67	Taiwan	-	-	-	312007	117279	641	TEJ	G2	0.156115	0.00434619	-0.00515857	-0.304121	0.0147794
265	Basmati	Pakistan	-	-	-	301011	117652	12	AROMATIC	G2	0.0702347	-0.00169819	-0.0941042	0.00128798	0.348442
266	Dom-sufid	Iran	-	-	-	301042	117721	45	AROMATIC	G2	0.0879911	-0.000985553	-0.0826306	-0.0219947	0.349776
267	Kasalath	India	-	-	-	301077	117617	85	AUS	G1	0.00264561	0.0222127	-0.120024	-0.00875803	0.21258
268	N 22	India	-	-	-	312003	117273	637	AUS	G1	0.00650443	0.0222831	-0.126778	-0.00829322	0.223766
269	Aswina 330	Bangladesh	-	-	-	301302	117644	312	AUS	G1	-0.0289915	0.0409151	-0.0335728	-0.00495962	-0.0151945
270	M-202	United States-CA	-	-	-	312011	117270	645	ADMIX	G2	0.131436	0.0144168	-0.0303445	-0.249088	0.0234084
Note:	G1; group1 = indica type
	G2; group2 = japonica type

## Sheet: Table S2
Table S2. The average of trait values observed in both of control and stress conditions and the calculated ratio value of 270 accessions.
No.	code	LBS	SPAD_C	SPAD_S	SPADratio	SH_C	SH_S	SHratio	RL_C	RL_S	RLratio	SDW_C	SDW_S	SDWratio	RDW_C	RDW_S	RDWratio
1	C001	2.11111	16.6667	19.7444	1.18467	43.5222	29.5889	0.679857	24.6111	16.4778	0.669526	0.0705556	0.048	0.680315	0.0212222	0.025	1.17801
2	C002	1.66667	20.0889	21.7167	1.08103	37.6222	30.9333	0.822209	20.1889	17.1333	0.848652	0.0641111	0.0488889	0.762565	0.018	0.0208889	1.16049
3	C003	2.55556	22.6778	25.7333	1.13474	48.5778	38.5111	0.792772	22.5222	17.6444	0.783424	0.129683	0.0945333	0.728955	0.0266778	0.0373667	1.40067
4	C004	3.44444	24.15	23.2222	0.961583	60.0556	48.3667	0.805365	24.7778	21.1333	0.852915	0.191589	0.0939	0.490112	0.0472667	0.0408611	0.86448
5	C005	2.33333	28.2111	27.8444	0.987003	42.3667	33.2667	0.785208	31.3333	20.3222	0.648582	0.0984778	0.106533	1.0818	0.0320889	0.0330778	1.03082
6	C006	2.33333	25.8556	25.0278	0.967985	54.6778	41.9556	0.767324	31.2	27.2889	0.874644	0.153306	0.103844	0.677369	0.0448333	0.0512778	1.14374
7	C007	2.33333	27.5167	20.9889	0.76277	46.0333	35.1778	0.764181	28.0444	24.3333	0.86767	0.181822	0.117678	0.647213	0.05	0.0419889	0.839778
8	C008	1.44444	22.8611	20.9056	0.914459	50.9444	37.9	0.743948	23.1667	19.2667	0.831655	0.112222	0.0834444	0.743564	0.0292222	0.0322222	1.10266
9	C009	8.33333	20.3556	19.7556	0.970524	41.9111	26.2111	0.625398	26.8333	19.3667	0.721739	0.122389	0.0694722	0.567635	0.0383889	0.0366222	0.95398
10	C010	1	26.2694	25.1944	0.959078	36.2222	36.9889	1.02117	32.9778	24.2222	0.734501	0.101	0.141578	1.40176	0.0311556	0.0536	1.7204
11	C011	5.66667	22.7611	24.7778	1.0886	52.9111	37.4	0.706846	22.8667	18.0222	0.788144	0.178989	0.103022	0.575579	0.0464889	0.0448889	0.965583
12	C012	5.22222	21.9056	23.2278	1.06036	51.1222	37.6444	0.736362	21.6111	16.8222	0.778406	0.149667	0.0888778	0.593838	0.0415556	0.0383778	0.923529
13	C013	2.11111	20.1722	21.25	1.05343	52.9778	40.2444	0.759648	22.4778	17.2111	0.765695	0.164833	0.101367	0.614965	0.0373778	0.0439778	1.17658
14	C014	1.88889	24.2167	24.4	1.00757	60.0111	46.7889	0.77967	20.6556	19.0444	0.922001	0.153689	0.129711	0.843985	0.0417111	0.0580778	1.39238
15	C015	2.11111	24.6667	25.9833	1.05338	38.5667	29.4778	0.764333	36.4111	24.7444	0.679585	0.138089	0.106211	0.76915	0.0598111	0.0525333	0.878321
16	C016	1.88889	23.2	26.6222	1.14751	33.9444	23.9222	0.704746	33.1833	26.4111	0.795915	0.0895556	0.0687778	0.76799	0.0366667	0.0372222	1.01515
17	C017	8.11111	21.2889	15.2056	0.714248	34.3889	19.4444	0.565428	22.6222	15.8778	0.701866	0.1068	0.0529778	0.496047	0.0361	0.0266667	0.738689
18	C018	1.66667	20.9944	20.9889	0.999735	49.3	34.8222	0.706333	23.6333	24.8556	1.05172	0.0745556	0.0643333	0.862891	0.0168889	0.0252222	1.49342
19	C019	1.44444	19.4667	20.5333	1.05479	44.2444	32.1444	0.726519	18.7778	17.3667	0.924852	0.0893333	0.0481889	0.539428	0.0298222	0.0236556	0.793219
20	C020	2.11111	22.6056	23.9833	1.06095	62.5111	45.6444	0.730181	23.8111	19.6778	0.826412	0.181778	0.110444	0.607579	0.0383333	0.0418889	1.09275
21	C021	2.11111	22.7778	23.2944	1.02268	53.6	40.1111	0.748342	23.0556	23.6556	1.02602	0.147878	0.097	0.655947	0.0476222	0.0414444	0.870275
22	C022	0.666667	27.8944	23.8556	0.855208	61	42.2778	0.693078	26.2667	19.4444	0.740271	0.160333	0.104956	0.654608	0.0609	0.0356444	0.585295
23	C023	1	23.0722	23.7833	1.03082	58.3778	43.5444	0.745908	24.6556	21.5333	0.873366	0.185544	0.133133	0.717528	0.0385333	0.0504444	1.30911
24	C024	5.44444	22.1	22.8111	1.03218	37.9111	25.6889	0.677608	25.5222	18.4556	0.723117	0.140178	0.0690889	0.492866	0.0563111	0.0378111	0.671468
25	C025	8.77778	24.625	18.6667	0.758037	50.6444	33.8111	0.667617	22.9778	18.9444	0.824468	0.155767	0.0978556	0.628219	0.0543222	0.0421333	0.775619
26	C026	1.66667	21.2833	26.0833	1.22553	42.7556	26.7556	0.62578	31.6111	24.0444	0.760633	0.131778	0.131544	0.998229	0.0397222	0.0498889	1.25594
27	C027	4.11111	23.1278	23.3417	1.00925	43.5444	31.7778	0.729778	22.6444	19.6889	0.86948	0.124	0.0865556	0.698029	0.0378889	0.0387778	1.02346
28	C028	1.77778	13.4	22.75	1.69776	30.6444	22.8889	0.746918	16.3333	14.5667	0.891837	0.0536667	0.0488889	0.910973	0.0115556	0.0175556	1.51923
29	C029	3.22222	23.3889	21.7444	0.929691	38.3	26	0.678851	20.4222	14.2778	0.699129	0.108556	0.0764444	0.704197	0.0315556	0.0294444	0.933099
30	C030	3.88889	25.4778	23.35	0.916485	39.7667	27.1778	0.683431	17.9667	13.1889	0.734075	0.0983222	0.0715611	0.727822	0.0293778	0.0290833	0.989977
31	C031	2.11111	20.3944	21.2222	1.04059	48.4556	35.4444	0.731484	21.3222	17.2778	0.810318	0.141889	0.0933	0.657557	0.0331111	0.0415556	1.25503
32	C032	2.77778	25.8333	18.0778	0.699785	47.0444	34.8556	0.740907	20.6222	17.5778	0.852371	0.128667	0.0698889	0.543178	0.0236667	0.0268889	1.13615
33	C033	2.33333	21.2278	21.2278	1	55.8667	42.1667	0.754773	20.5444	18.9111	0.920498	0.1312	0.0980667	0.747459	0.0299333	0.0313278	1.04659
34	C034	1.44444	28.4278	24.9611	0.878054	45.4667	34.4556	0.75782	27.1778	19.4	0.713818	0.165333	0.126589	0.765659	0.0427778	0.0495556	1.15844
35	C035	5.88889	20.9556	19.6111	0.935843	58.4111	41.6	0.712193	24.5444	20.3778	0.83024	0.183567	0.101778	0.554446	0.0441889	0.0519111	1.17475
36	C036	2.55556	22.4611	21.55	0.959436	50.5556	40.9778	0.810549	24.7667	19.2778	0.778376	0.107444	0.0765333	0.712306	0.0270444	0.0364556	1.34799
37	C037	1	23.4944	28.4444	1.21069	55.5222	42.1667	0.759456	26.7222	26.8222	1.00374	0.183122	0.136356	0.744615	0.0423778	0.0575222	1.35737
38	C038	3.66667	21.4889	21.8944	1.01887	51.5333	39.9111	0.774472	22.1778	20.9556	0.94489	0.155933	0.119589	0.766923	0.0418333	0.0520556	1.24436
39	C039	5.66667	22	18.2944	0.831566	47.1222	32.7778	0.695591	21.6111	18.8	0.869923	0.106	0.0566	0.533962	0.0292111	0.0255444	0.874477
40	C040	2.11111	25.4111	24.6278	0.969174	36.5778	27.0778	0.740279	22.5444	18.6778	0.828487	0.114978	0.0800444	0.696173	0.0389667	0.0427	1.09581
41	C041	6.55556	25.7	24.0167	0.934501	34.3222	26.3556	0.767886	22.9	21.2444	0.927705	0.115956	0.0782444	0.67478	0.0307	0.0324444	1.05682
42	C042	5	18.5444	22.1667	1.19533	50.0111	36.9222	0.73828	22.0556	15.2889	0.693199	0.0989889	0.0637222	0.643731	0.0267111	0.0295556	1.10649
43	C043	1	20.0722	24.6222	1.22668	38.4444	30.1444	0.784104	21.1	17.7556	0.841496	0.100556	0.0743667	0.739558	0.0276	0.0376	1.36232
44	C044	2.33333	23.8889	22.2611	0.93186	42.9833	32.4556	0.755073	24.3444	17.6556	0.72524	0.110111	0.0638333	0.579717	0.0361556	0.0323222	0.893977
45	C045	1.88889	23.3333	22.9611	0.984048	47.4333	35.3667	0.745608	23.4	19.3333	0.826211	0.121233	0.0878778	0.724865	0.0386556	0.0379222	0.981029
46	C046	2.33333	24.1111	18.9444	0.785714	46.9	36.4	0.776119	20.5	17.5778	0.857453	0.1046	0.0588056	0.562195	0.0336222	0.0245667	0.730668
47	C047	4.11111	22.75	20.9556	0.921123	54.0667	40.2667	0.74476	22.2778	19.9778	0.896758	0.179489	0.105133	0.585737	0.0477556	0.0381111	0.798046
48	C048	2.33333	22.2389	23.8278	1.07145	33.8111	27.4667	0.812356	18.8944	16.2667	0.860923	0.1256	0.0859111	0.684006	0.0484444	0.0355556	0.733945
49	C049	2.11111	23.6389	21.275	0.9	47.0667	32.9778	0.700661	23.5667	18.9111	0.802452	0.105333	0.0671444	0.637447	0.0201111	0.0280444	1.39448
50	C050	1.22222	26.6444	22.0278	0.826731	49.1	38.3667	0.781399	25.3222	18.2889	0.722247	0.0976778	0.0532333	0.544989	0.0296889	0.0232111	0.781811
51	C051	1.44444	23.3	27.3722	1.17477	56.7333	46.8111	0.825108	23.9556	20.0556	0.837199	0.215278	0.139089	0.64609	0.0659667	0.0666556	1.01044
52	C052	4.33333	24.5389	21.4722	0.875028	55.8333	41.2889	0.739502	25.5333	18.6667	0.73107	0.160644	0.0929778	0.57878	0.0407556	0.0441667	1.0837
53	C053	3	26.5111	19.9944	0.754191	38.5778	33.5556	0.869816	21.7	17.9111	0.825397	0.1496	0.0963444	0.644014	0.0266444	0.0393778	1.4779
54	C054	3.66667	27.5667	23.8222	0.864168	47.5889	35.8667	0.753677	22	16.7444	0.761111	0.132067	0.0936444	0.709069	0.0311889	0.0338444	1.08514
55	C055	1.88889	23.2667	27.7778	1.19389	54.7111	42.1111	0.769699	22.7444	19.3333	0.850024	0.214922	0.117778	0.548002	0.0645333	0.0502333	0.778409
56	C056	1.88889	23.0722	19.2722	0.8353	39.4111	29.7	0.753595	22.8667	18.9333	0.827988	0.108578	0.0720778	0.663835	0.0318889	0.0311111	0.97561
57	C057	1.66667	23.4389	26.3667	1.12491	41.0556	30.2222	0.73613	23.4667	19.6556	0.837595	0.138867	0.0847778	0.610498	0.0289333	0.0293333	1.01382
58	C058	1.22222	23.0833	22.7722	0.986522	40.7222	29.5	0.72442	24.0222	18.6	0.774283	0.114378	0.0958889	0.838352	0.0393333	0.0296667	0.754237
59	C059	1.66667	22.0722	19.8667	0.900076	50.0111	34.6333	0.692513	19.8667	19.3778	0.975391	0.160711	0.110556	0.687915	0.0443222	0.0407778	0.92003
60	C060	1.44444	25.4889	26.5167	1.04032	37.7222	27.3111	0.724006	24.3778	21.5333	0.883318	0.141933	0.0973333	0.685768	0.0379556	0.0321111	0.846019
61	C061	3.66667	25.8444	17.8667	0.691316	46.7778	35.8222	0.765796	24.9889	19.3222	0.773233	0.1151	0.0848222	0.736944	0.0351	0.0355889	1.01393
62	C062	1.66667	21	27.0722	1.28915	34.3556	26.5667	0.773286	20.7444	18.5444	0.893948	0.112578	0.0907	0.805665	0.0349	0.0336889	0.965298
63	C063	1	25.3444	24.5333	0.967996	49.1667	38.4778	0.782599	27.3667	21.7333	0.794153	0.225	0.131144	0.582864	0.0617778	0.0518889	0.839928
64	C064	2	19.5889	21.2917	1.08693	42.9556	27.0778	0.630367	25.3778	18.7778	0.73993	0.0986667	0.0706667	0.716216	0.0311111	0.0236667	0.760714
65	C065	1.88889	23.1944	26.5944	1.14659	38.3333	29.4556	0.768406	22.6778	20.1556	0.88878	0.131667	0.104	0.789873	0.0352333	0.0296667	0.842006
66	C066	1.22222	20.0333	26.1944	1.30754	30.6222	27.2222	0.88897	21.5889	18.5333	0.858466	0.0844444	0.0795556	0.942105	0.028	0.0347778	1.24206
67	C067	3	20.5	24.7833	1.20894	55.2333	36.8333	0.666868	24.4667	19.2111	0.785195	0.146	0.0813889	0.557458	0.0396889	0.0315	0.793673
68	C068	3.66667	15.3778	20.3167	1.32117	44.5556	37.4889	0.841397	21.6111	21.5889	0.998972	0.0797444	0.0666444	0.835725	0.0294222	0.0299444	1.01775
69	C069	3.22222	23.5167	20.8111	0.884952	49.1333	35.5889	0.724333	21.4222	16.2	0.756224	0.119378	0.0745889	0.624814	0.0345556	0.0340556	0.985531
70	C070	3.44444	21.4889	20.6	0.958635	46.7111	34.5	0.738582	17.6444	16.8111	0.952771	0.0981222	0.0598111	0.609557	0.0232	0.0342222	1.4751
71	C071	1.44444	18.7	23.4	1.25134	40.5556	29.0444	0.716164	22.2	18.1667	0.818318	0.0943556	0.0685667	0.726684	0.0261444	0.0330333	1.26349
72	C072	1.66667	18.7111	21.3889	1.14311	44.3889	38.0667	0.857572	19.6889	20.4333	1.03781	0.102622	0.0704444	0.686444	0.0237667	0.0340222	1.43151
73	C073	3.88889	27.0139	22.7556	0.842365	46.0889	36.0222	0.781581	17.7556	17.5	0.985607	0.0883333	0.0645111	0.730314	0.0207222	0.0254444	1.22788
74	C074	3.66667	28.9	19.7417	0.683103	45.6111	37.7111	0.826797	18.7444	16.7444	0.893302	0.113156	0.0961556	0.849764	0.0289778	0.0399222	1.37768
75	C075	3.88889	23.2833	22.2722	0.956574	43.5333	34.0667	0.782542	21.3	18.8556	0.885237	0.159522	0.101411	0.635718	0.0412556	0.0416444	1.00943
76	C076	3	25.3556	22.925	0.904141	54.4333	40.4111	0.742396	24.2667	21.3778	0.880952	0.173233	0.1188	0.68578	0.0467	0.0553778	1.18582
77	C077	0.888889	24.4944	24.2944	0.991835	40.4667	31.0778	0.767985	30.8556	23.7889	0.770976	0.126544	0.0857111	0.67732	0.0399	0.0403444	1.01114
78	C078	1.22222	25.9167	24.5444	0.947053	36.6444	27.5889	0.752881	24.1	22.1889	0.920701	0.0910444	0.0775333	0.851599	0.0251222	0.0349	1.38921
79	C079	1.22222	18.6667	26.8556	1.43869	34.3222	24.0222	0.699903	29.8444	19.8333	0.664557	0.0979667	0.0559889	0.57151	0.0323111	0.0284222	0.879642
80	C080	1.44444	23.0944	25.1333	1.08828	41.3333	30.5778	0.739785	33.0889	25.7111	0.777032	0.112967	0.0902778	0.799154	0.0405667	0.0418	1.0304
81	C081	1.22222	25.3944	22.3722	0.880989	47.1333	33.9667	0.720651	31.5	22.2889	0.707584	0.136589	0.0948111	0.694135	0.0505889	0.0463667	0.916539
82	C082	1.44444	25.9444	25.35	0.977088	44.2333	29.6333	0.669932	32.2222	23.5889	0.732069	0.132544	0.0945778	0.713555	0.0487	0.0374444	0.76888
83	C083	1.66667	22.425	25.6	1.14158	47.4444	33.6778	0.709836	32.8833	21.7444	0.66126	0.136144	0.104156	0.765037	0.0513111	0.0503222	0.980728
84	C084	1	22.7333	27.4833	1.20894	46.6111	30.3556	0.651251	23.2333	20.2833	0.873027	0.1301	0.0948222	0.728841	0.0359667	0.0372889	1.03676
85	C085	2	28.0222	25.3917	0.906126	44.4	28.8667	0.65015	29.6889	25.7889	0.868638	0.104189	0.0883889	0.848352	0.0365333	0.0399667	1.09398
86	C086	1	24.3667	24.5889	1.00912	37.7333	32.5056	0.861455	27.9333	22.7111	0.813047	0.117944	0.107578	0.912106	0.0376667	0.0500333	1.32832
87	C087	0.777778	28.1389	28.8444	1.02507	40.9111	29.2111	0.714014	28.9556	22.6667	0.782809	0.117311	0.097	0.826861	0.0426222	0.0421111	0.988008
88	C088	1.22222	22.7667	26.6278	1.16959	49.7556	31.4333	0.631755	28.6167	26.8667	0.938847	0.188033	0.103178	0.548721	0.04775	0.0529667	1.10925
89	C089	1.22222	24.5056	27.9667	1.14124	34.1556	28.1111	0.823032	28.0889	24.2444	0.863133	0.0883333	0.0842222	0.953459	0.0321111	0.0263333	0.820069
90	C090	2.11111	23.7556	23.8333	1.00327	44.4556	32.8667	0.739315	30.0111	22.5667	0.751944	0.166989	0.0915	0.547941	0.0579889	0.0413556	0.713163
91	C091	0.888889	21.6333	28.3611	1.31099	35.4333	28.7667	0.811853	27.5111	22.9444	0.834006	0.0946889	0.0943333	0.996245	0.0258222	0.0275889	1.06842
92	C092	1	25.3056	28.3	1.11833	41.6889	31.7889	0.762527	34.8667	24.0222	0.688974	0.139589	0.1133	0.811669	0.0408333	0.0456222	1.11728
93	C093	1.44444	21.6333	24.95	1.15331	38.4222	28.9556	0.753615	35.9444	23.3222	0.648841	0.0925889	0.0901556	0.973719	0.0317111	0.0422333	1.33181
94	C094	1	25.3056	25.5	1.00768	42.3111	31.2333	0.738183	33.5556	24.3444	0.725497	0.128989	0.0924778	0.716944	0.0368444	0.0358333	0.972557
95	C095	1	21.1389	25.9333	1.22681	41.8944	32.1778	0.768068	31.4	29.1	0.926752	0.0992222	0.117489	1.1841	0.0439444	0.0467	1.06271
96	C096	1.44444	22.2167	22.0389	0.991998	36.3333	25.2889	0.696024	28.6111	19.3778	0.677282	0.1156	0.0971	0.839965	0.0391222	0.0320444	0.819085
97	C097	1	22.0222	25.6167	1.16322	38.1	33.1	0.868766	28.3111	25.6889	0.907378	0.107444	0.110556	1.02896	0.0365889	0.0486778	1.3304
98	C098	3.88889	21.2111	22.3778	1.055	40.2889	31.8444	0.790403	22.1	15.8667	0.717949	0.0760333	0.07	0.920649	0.0206222	0.0216444	1.04957
99	C099	1.44444	21.5	24.3111	1.13075	42.1111	27.0667	0.642744	21.2222	20.7556	0.97801	0.09	0.0510889	0.567654	0.0170778	0.0215667	1.26285
100	C100	1	26.4111	22.9944	0.870635	49.8222	32.2556	0.647413	25.4556	21.3	0.836753	0.146844	0.0562022	0.382733	0.0415	0.0264778	0.638019
101	C101	1.44444	24.7194	24.5944	0.994943	53.4333	40.2111	0.752547	26.7556	22.5	0.840947	0.1248	0.0824111	0.660345	0.0266667	0.0400333	1.50125
102	C102	1	24.4167	23.4333	0.959727	51.3556	37.5556	0.731285	22.9444	18.4667	0.804843	0.1312	0.0767333	0.584858	0.0280111	0.0290778	1.03808
103	C103	5.88889	22.3833	18.35	0.819806	52.9111	36.1889	0.683956	29.0333	23.4833	0.80884	0.1596	0.0859889	0.538777	0.0515889	0.0256556	0.497308
104	C104	5	21.5667	21.5611	0.999742	48.9667	35.1889	0.718629	25.9556	22.4556	0.865154	0.1445	0.0704667	0.487659	0.0404222	0.0313111	0.774601
105	C105	7.66667	19.0889	19.6667	1.03027	54.6667	38.6667	0.707317	23.9778	19.7222	0.822521	0.153	0.0743333	0.485839	0.0388889	0.0324444	0.834286
106	C106	1.66667	20.6833	23.7389	1.14773	52.8444	37.9222	0.71762	24.1222	15.2889	0.633809	0.109889	0.0678889	0.617796	0.0234444	0.0253333	1.08057
107	C107	1	25	24	0.96	48.6333	35.5778	0.731551	28.6667	20	0.697674	0.104444	0.0701889	0.672021	0.0255556	0.0276	1.08
108	C108	7.88889	24.8111	16.1	0.648903	48.1333	29.4778	0.612419	25.9778	17.2778	0.665098	0.121778	0.0608889	0.5	0.0343333	0.0347778	1.01294
109	C109	4.11111	21.5167	20.4333	0.949651	48.3222	35.6111	0.736951	23.1	19.8889	0.860991	0.124444	0.095	0.763393	0.0431111	0.0362222	0.840206
110	C110	1	20.8611	21.2889	1.02051	50.5	37.6667	0.745875	21.6667	18.7222	0.864103	0.133256	0.0869444	0.652464	0.0344222	0.0327	0.949968
111	C111	8.11111	26.4889	21.1	0.79656	57.9222	40.1889	0.693842	26.6222	18.5778	0.69783	0.2268	0.0793556	0.349892	0.0580333	0.0356667	0.614589
112	C112	7	20.9722	16.6056	0.791788	43.2556	32.7444	0.757	23.4222	18.2889	0.780835	0.0992222	0.0585444	0.590034	0.0295556	0.0221889	0.750752
113	C113	1.22222	24.5278	24.0889	0.982106	59.7556	40.9556	0.685385	23.0222	21	0.912162	0.238622	0.126044	0.528218	0.0594111	0.0377444	0.63531
114	C114	2.33333	21.2444	24.0833	1.13363	35.6111	24.8889	0.698908	17.7333	13.2111	0.744987	0.0924778	0.0565667	0.611678	0.0266444	0.0214222	0.804003
115	C115	1	24.1778	24.3556	1.00735	44.8889	33.9778	0.756931	39.8667	26.3889	0.661929	0.139111	0.105744	0.760144	0.0497778	0.0465444	0.935045
116	C116	2.11111	22.7333	22.9	1.00733	47.7	41.8333	0.877009	22.0889	18.7444	0.848592	0.101333	0.0834111	0.823136	0.0277778	0.0362556	1.3052
117	C117	2.11111	26.5	23.2556	0.877568	37.6556	28.3	0.751549	24.5778	22.9333	0.933092	0.109878	0.0893778	0.813429	0.0391111	0.0396667	1.0142
118	C118	3.44444	26.85	27.6056	1.02814	43.5	31.0222	0.713155	22.4222	20.8	0.927651	0.140811	0.100022	0.710329	0.0311889	0.0391111	1.25401
119	C119	2.33333	21.7167	24.6611	1.13558	48.2444	43	0.891294	22.8333	19.6222	0.859367	0.1318	0.114122	0.865874	0.0386111	0.0446778	1.15712
120	C120	2.33333	23.3333	23.9111	1.02476	49.1222	33.2	0.675865	21.7111	19.2333	0.885875	0.109889	0.0850889	0.774317	0.0273333	0.0427778	1.56504
121	C121	4.11111	20.1833	16.7556	0.830168	48.3444	28.7	0.593657	21.3444	16.7556	0.785008	0.0895556	0.0516556	0.576799	0.0215556	0.0239667	1.11186
122	C122	5.66667	26.3889	15.5944	0.590947	59.9778	45.5111	0.7588	23.9556	18.8556	0.787106	0.214133	0.102811	0.480127	0.0391444	0.0428889	1.09566
123	C123	3.88889	30.8778	26.4333	0.856063	40.1222	31.2778	0.779562	26.0444	20.1222	0.772611	0.170256	0.107533	0.6316	0.0372222	0.0421667	1.13284
124	C124	3.88889	28.2444	23.7389	0.84048	39.9444	28.6333	0.716829	26.5333	21.9222	0.826214	0.142633	0.0898556	0.629976	0.0373	0.0428444	1.14864
125	C125	3	26.2833	28.7	1.09195	40.5889	30.9667	0.762935	21.9444	15.7667	0.718481	0.178211	0.0879444	0.493485	0.0353889	0.0371667	1.05024
126	C126	1.88889	26.1056	23.3444	0.894233	48.6111	33.9	0.697371	26.7111	18.5333	0.693844	0.143344	0.0915556	0.63871	0.0372222	0.0388889	1.04478
127	C127	3.44444	26.25	20.65	0.786667	38.7222	29.4222	0.759828	20.9111	17.5111	0.837407	0.0731667	0.0648222	0.885953	0.0280667	0.0288333	1.02732
128	C128	2.33333	30.5722	27.5889	0.902417	45.9333	36.8333	0.801887	27.5889	22.6444	0.820781	0.158978	0.121744	0.765795	0.0457778	0.0444444	0.970874
129	C129	5.88889	16.6167	19.35	1.16449	39.7778	30.9333	0.777654	20.4111	16.3667	0.801851	0.0770444	0.0549667	0.713441	0.0242556	0.0226556	0.934036
130	C130	1	24.4278	23.1556	0.947919	42.3667	32.9778	0.77839	26.2333	18.1444	0.691656	0.147822	0.0941	0.636575	0.0456111	0.0482333	1.05749
131	C131	1	19.1056	24.2444	1.26897	42.7556	31.5222	0.737266	23.4556	18.2222	0.776883	0.126022	0.0911556	0.723329	0.0280556	0.0338222	1.20554
132	C132	1.66667	28.7778	21.9833	0.7639	42.4333	29.7111	0.700183	21.2444	14.5667	0.685669	0.121333	0.0912222	0.751832	0.0284444	0.0387778	1.36328
133	C133	1.22222	24.4611	22.9333	0.937543	38.6	28.0333	0.726252	19.7444	15.1556	0.767586	0.1091	0.0702111	0.643548	0.0281111	0.0268	0.95336
134	C134	2.11111	20.7611	20.3389	0.979663	34.1889	28.2111	0.825154	22.2333	17.1556	0.771614	0.1	0.0911111	0.911111	0.0236667	0.0391667	1.65493
135	C135	4.77778	18.1	17.3556	0.95887	48.9222	33.8778	0.692482	24.5111	21.3778	0.872167	0.127444	0.0917778	0.720139	0.0302222	0.035	1.15809
136	C136	3.88889	25.2389	19.7667	0.783183	50.4667	36.8111	0.729414	18.9889	17.0889	0.899941	0.138956	0.0826889	0.595074	0.0369667	0.0340333	0.920649
137	C137	8.55556	29.5778	18.8278	0.636551	47.7111	34.2556	0.717979	27.2222	17.8333	0.655102	0.222967	0.123678	0.554692	0.0426222	0.0556111	1.30474
138	C138	3.88889	22.4167	25.25	1.12639	50.2	37.1333	0.739708	24.9	19.2889	0.774654	0.137122	0.0898444	0.655214	0.0254444	0.0331222	1.30175
139	C139	2	24.5111	24.7444	1.00952	53.0667	39.2	0.738693	23.5	19.3333	0.822695	0.174222	0.107444	0.616709	0.034	0.0432222	1.27124
140	C140	1.44444	23.8278	22.2889	0.935416	53.8889	39.7556	0.737732	23.2556	20.8111	0.894888	0.158489	0.113311	0.714947	0.0391111	0.0398889	1.01989
141	C141	1.22222	20.9167	21.7778	1.04117	49.5222	37.5778	0.758806	27.1333	22.5222	0.830057	0.119611	0.0862333	0.720948	0.0306667	0.0389556	1.27029
142	C142	4.77778	22.8278	21.6444	0.948163	48.6111	36.8444	0.757943	23.0667	18.6	0.806358	0.124311	0.0911111	0.732928	0.0328	0.0353556	1.07791
143	C143	3.44444	24.2	22.6	0.933884	53.6222	42.8222	0.798591	20.1667	17.2333	0.854545	0.207444	0.0993111	0.478736	0.0382222	0.039	1.02035
144	C144	1.55556	24.5667	24.1778	0.98417	26.8444	17.4778	0.651076	30.1556	22.2889	0.73913	0.0441111	0.0371111	0.84131	0.0271111	0.0202222	0.745902
145	C145	4.11111	21.0889	17.9056	0.849052	46.5667	35.0556	0.752804	20	15.7444	0.787222	0.1103	0.0694333	0.629495	0.0283111	0.0309111	1.09184
146	C146	3.66667	23.2333	18.7833	0.808465	42.2667	30.5556	0.722923	18.5444	14	0.754943	0.0838178	0.0461667	0.550798	0.0241	0.0185556	0.76994
147	C147	1.44444	23.7722	24.7556	1.04136	48.4667	37.0333	0.764099	20.8	16.7	0.802885	0.149522	0.0949222	0.634837	0.0418889	0.0377222	0.900531
148	C148	2.11111	20.9167	22.6833	1.08446	41.6	30.3333	0.729167	21.9667	17.7778	0.809307	0.0889222	0.0545778	0.61377	0.0206	0.0210778	1.02319
149	C149	1.33333	24.6333	23.35	0.947903	58.2556	44.1333	0.757582	26.8778	20.1111	0.748243	0.196156	0.145	0.739209	0.0685111	0.0555556	0.810898
150	C150	2.33333	27.1778	24.2278	0.891455	46.4	30.9778	0.667625	25.6556	18.1889	0.708965	0.142733	0.0821556	0.575588	0.0424667	0.0283889	0.668498
151	C151	1.88889	23.4722	20.7167	0.882604	47.7812	31.6111	0.66158	22.3889	19.6556	0.877916	0.121022	0.062	0.512303	0.0309	0.0274667	0.888889
152	C152	1.88889	25.1556	24.3722	0.96886	51.4333	38.9778	0.757831	21.3222	19.2	0.900469	0.2197	0.170278	0.775047	0.0578	0.0785667	1.35928
153	C153	1.66667	25.6444	24.4389	0.95299	36.5556	31.2222	0.854103	21.0333	18.5556	0.882198	0.138611	0.115089	0.830301	0.0315667	0.0356556	1.12953
154	C154	0.888889	28.0833	27.0556	0.963403	37.5444	29.0111	0.772714	33.4556	24.1222	0.721023	0.102767	0.0861556	0.838361	0.0267222	0.0355556	1.33056
155	C155	4.11111	19.4778	15.0111	0.770679	39.1778	32.5	0.829552	18.1889	16.6667	0.91631	0.0596667	0.0562111	0.942086	0.0136333	0.0242	1.77506
156	C156	0.777778	28.5389	28.8167	1.00973	34.2889	25.1444	0.733312	22.5889	18.9444	0.838662	0.0840778	0.0779333	0.92692	0.0292222	0.0265556	0.908745
157	C157	1.33333	23.7833	27.0111	1.13572	29.5444	26.0556	0.88191	25.4	18.3	0.720472	0.0713111	0.0725556	1.01745	0.0236667	0.0241111	1.01878
158	C158	2.33333	27.7222	22.6	0.81523	45.2111	30.7778	0.680757	18.8	16.1444	0.858747	0.180544	0.0645667	0.357622	0.0424778	0.0270667	0.637196
159	C159	4.11111	21.1389	17.4222	0.824179	47.7889	36.1556	0.756568	20.5333	19.8	0.964286	0.101733	0.0682	0.67038	0.0282889	0.0243778	0.861744
160	C160	2.33333	21.3722	20.0278	0.937094	42.2667	33.1778	0.784963	21.3444	17.3	0.810515	0.104222	0.066	0.633262	0.0258222	0.0364444	1.41136
161	C161	3.44444	20.8333	19.0111	0.912533	47.0889	29.1	0.61798	18.6444	15.7	0.842074	0.105033	0.0440111	0.41902	0.0251778	0.0167889	0.666814
162	C162	2.33333	21.8	21.8778	1.00357	46.9556	34.2444	0.729295	23.2111	16.9556	0.730493	0.108789	0.0623	0.572669	0.0238556	0.0223333	0.93619
163	C163	1.88889	18.7722	19.8389	1.05682	36.1111	27.3667	0.757846	22.9667	16.3889	0.713595	0.069	0.0491111	0.711755	0.0166667	0.0177333	1.064
164	C164	8.55556	24.6833	20.1167	0.81499	54.7778	41.1667	0.751521	21.1444	18.6333	0.88124	0.134067	0.0865556	0.645616	0.0433333	0.0342	0.789231
165	C165	2.77778	23.1556	19.0667	0.823417	54.5111	36.9	0.676926	24.1778	20.4667	0.846507	0.130367	0.0952778	0.730845	0.0241556	0.0298889	1.23735
166	C166	1.66667	19.2333	17.9889	0.935298	46.7	32.7667	0.701642	22.3444	16.4667	0.736947	0.103689	0.0686222	0.661809	0.0227222	0.0217778	0.958435
167	C167	2.33333	20.5111	18.4222	0.898158	48.0333	32.7222	0.68124	26.3	22.4	0.851711	0.0934444	0.0652222	0.697979	0.0272222	0.0192222	0.706122
168	C168	3.66667	20.1	17.85	0.88806	54.8333	39.2	0.714894	21.1	18.2222	0.863612	0.143156	0.0760556	0.531279	0.0274667	0.0341778	1.24434
169	C169	1.44444	22.15	21.7722	0.982945	46.3222	33.7	0.727513	20.7333	15.7222	0.758307	0.106022	0.0798667	0.753301	0.0301222	0.0374889	1.24456
170	C170	1	21.7944	24.6056	1.12898	49.9667	38.5	0.770514	21.0222	19.6	0.932347	0.1181	0.0814667	0.689811	0.0275889	0.0291111	1.05518
171	C171	1.44444	19.7222	19.8944	1.00873	47.0111	35.0333	0.745214	21.8333	17.9556	0.822392	0.0975	0.0807111	0.827806	0.0194444	0.0287333	1.47771
172	C172	2.11111	20.8722	19.9611	0.956348	49.5444	35.5333	0.717201	21.7	18.8556	0.86892	0.101889	0.0821556	0.806325	0.0324667	0.0291556	0.898015
173	C173	7.66667	26.3167	22.2333	0.844839	53.9111	37.8111	0.70136	24.0778	18.5	0.768343	0.2073	0.0994333	0.479659	0.0563444	0.0372556	0.661211
174	C174	1.88889	21.5722	19.65	0.910894	48.4333	38.7556	0.800184	20.9333	15.1556	0.723992	0.167844	0.0836889	0.49861	0.0330222	0.0254889	0.771871
175	C175	1.22222	19.1944	22.4111	1.16758	47.0778	32.9778	0.700496	24.4111	16.7889	0.687756	0.0882556	0.0458889	0.519955	0.0211	0.0229	1.08531
176	C176	1.44444	22.1167	21.9722	0.993469	40.7667	32.2222	0.790406	21.2667	18.7444	0.8814	0.0858	0.0593444	0.69166	0.0215	0.0254889	1.18553
177	C177	2.33333	19.85	17.2167	0.867338	47.2111	35.6222	0.75453	23.8556	17.7	0.741966	0.102622	0.0657778	0.64097	0.0234889	0.0208111	0.885998
178	C178	4.11111	23.8611	18.3611	0.769499	47.7222	34.5	0.722934	25.2222	19.7333	0.782379	0.104111	0.0649333	0.623693	0.0298	0.0273	0.916107
179	C179	1.66667	20.45	20.6889	1.01168	40.5111	32.4667	0.801426	21.1	15.1222	0.716693	0.0965444	0.0632556	0.655196	0.0218	0.0255889	1.1738
180	C180	1.44444	22.0889	21.4389	0.970573	49.3778	36.5778	0.740774	22.1556	18.5667	0.838014	0.142633	0.0787444	0.552076	0.0303556	0.0362889	1.19546
181	C181	1	22.5389	20.3778	0.904116	36.4222	32.9	0.903295	21.6111	14.5111	0.671465	0.113478	0.0588778	0.518849	0.0296778	0.0215667	0.726694
182	C182	1.88889	19.6944	20.5889	1.04542	47.9778	36.0222	0.750811	20.3	17.9111	0.882321	0.110278	0.0594444	0.539043	0.0335556	0.0262	0.780795
183	C183	2.11111	25.6556	25.2444	0.983976	51.1556	37.0556	0.72437	24.4222	20.1889	0.826661	0.130344	0.0831	0.637542	0.0456667	0.0498556	1.09173
184	C184	1.44444	21.5667	24.6444	1.14271	45.8444	39.4333	0.860155	22.1778	18.5222	0.83517	0.113022	0.0707556	0.626032	0.0268	0.0245333	0.915423
185	C185	2.33333	22.0889	21.3333	0.965795	47.3667	37.5778	0.793338	23.6333	18.7222	0.792196	0.126844	0.0676489	0.533322	0.0313667	0.0292956	0.933971
186	C186	1.22222	22.4667	23.7389	1.05663	47.6556	33.9222	0.711821	22.9667	17.9556	0.781809	0.112278	0.0759333	0.676299	0.0381444	0.0347889	0.91203
187	C187	2.33333	21.8056	20.1222	0.922803	36.8667	34.8111	0.944244	19.2	16.0667	0.836806	0.0624111	0.0482	0.772298	0.0250222	0.0232222	0.928064
188	C188	2.33333	21.9278	18.4167	0.839878	44.3556	27.8111	0.627004	19.7556	16	0.809899	0.101667	0.0501111	0.492896	0.0263333	0.0186667	0.708861
189	C189	2.11111	18.5944	21.2556	1.14311	42.8444	30.8444	0.719917	19	18.5333	0.975439	0.0965778	0.0546111	0.565462	0.0256667	0.0248889	0.969697
190	C190	1.33333	20.3833	20.5	1.00572	48.1778	32.3	0.670434	21.6667	20.3222	0.937949	0.113667	0.0526667	0.463343	0.0281111	0.0235556	0.837945
191	C191	1.88889	21.2667	22.7889	1.07158	48.5222	36.1333	0.744676	21.7778	21.0444	0.966327	0.114089	0.0855444	0.749805	0.0252333	0.0364333	1.44386
192	C192	2.33333	20.5056	22.3444	1.08968	46.7222	39.1	0.836861	21.5556	18.8889	0.876289	0.132456	0.0867556	0.654979	0.0318889	0.0395667	1.24077
193	C193	2.33333	20.4	18.4278	0.903322	49.1222	37.3111	0.759557	20.8778	17.1889	0.82331	0.0998556	0.0793	0.794147	0.0300778	0.0280167	0.931474
194	C194	1.66667	26.0556	19.7833	0.759275	54.4778	37.6444	0.691006	20.5111	15.5778	0.75948	0.183311	0.0897889	0.489817	0.0402444	0.0317444	0.788791
195	C195	6.55556	22.6056	18.6778	0.826247	55.7667	41.4889	0.743973	21.8778	19.5111	0.891823	0.185667	0.103222	0.555955	0.0463333	0.0385556	0.832134
196	C196	5.88889	21.7167	14.5056	0.667946	52.3889	35.7667	0.682715	22.4889	19.2	0.853755	0.158267	0.0846778	0.535032	0.0331333	0.0325444	0.982227
197	C197	2.33333	19.7889	19.8722	1.00421	40.7333	32.5111	0.798145	17.1333	18.6222	1.0869	0.0860444	0.0639444	0.743156	0.0294333	0.0321444	1.09211
198	C198	1.88889	21.9278	19.2389	0.877375	38.6111	29.3667	0.760576	20.8556	14.9444	0.716569	0.0826778	0.0554111	0.670206	0.0242667	0.0262889	1.08333
199	C199	2.55556	17.2667	15.1389	0.87677	42.6889	30.8222	0.72202	20.4778	19.5444	0.954422	0.0876333	0.0755556	0.862178	0.02	0.0264444	1.32222
200	C200	4.33333	21.2944	17.4111	0.817636	48.1	32.9111	0.684223	18.5	18.5333	1.0018	0.116678	0.0675778	0.579183	0.0280333	0.0294889	1.05192
201	C201	3.66667	21.2	22.2667	1.05031	52.8333	42	0.794953	24.5444	21.0889	0.859212	0.1945	0.103406	0.531648	0.0411222	0.0496667	1.20778
202	C202	1.88889	27.1167	20.4222	0.753124	48.1	37.1111	0.771541	23.8111	18.3	0.768549	0.155	0.103256	0.666165	0.0392222	0.0421444	1.0745
203	C203	3.66667	26.6056	23.3889	0.879098	47.7333	34.8	0.72905	24.0444	21.4667	0.892791	0.180889	0.0875556	0.484029	0.0353333	0.0447778	1.2673
204	C204	1	19.0944	22.7278	1.19028	49.7	33.7556	0.679186	23.5889	18.6889	0.792275	0.130911	0.0805667	0.61543	0.0239889	0.0327889	1.36684
205	C205	2.55556	20.3222	22.6889	1.11646	49.0556	35.8444	0.730691	26.2667	21.8222	0.830795	0.1502	0.10052	0.669241	0.0365111	0.0478333	1.3101
206	C206	1.66667	15.3989	18.0778	1.17397	42.4333	30.7778	0.725321	20.2667	16.8889	0.833333	0.09	0.0472333	0.524815	0.0223333	0.0206444	0.924378
207	C207	2.55556	19.7667	18.4444	0.933108	48.1111	26.8556	0.558199	25.8	17	0.658915	0.141244	0.0544444	0.385463	0.0298	0.023	0.771812
208	C208	2.11111	26.0722	23.2778	0.892819	52.3778	40.0222	0.764107	26.1222	16.7111	0.639728	0.145078	0.08	0.551428	0.0354556	0.0357778	1.00909
209	C209	3.66667	18.4778	19.6667	1.06434	46.8222	36.5	0.779544	22.6778	19.1778	0.845664	0.104678	0.0805778	0.76977	0.0271667	0.0246778	0.908384
210	C210	2.11111	20.0667	21.9278	1.09275	49.5667	32.5444	0.656579	24.2333	16.4444	0.678588	0.117644	0.0799778	0.679826	0.0216667	0.0269889	1.24564
211	C211	3.66667	23.2056	18.85	0.812305	50.3444	34.7778	0.690797	22.1889	17.8778	0.805709	0.125411	0.0822444	0.655799	0.0297111	0.0302889	1.01945
212	C212	1.88889	20.1833	22.6556	1.12249	50.0667	34.3	0.685087	20.8	16.7333	0.804487	0.0935444	0.0666444	0.712436	0.0268889	0.0259222	0.96405
213	C213	2.55556	23.1111	19.2667	0.833654	51.6333	41.0667	0.795352	22.8667	18.6889	0.817298	0.144289	0.0892	0.618204	0.0381667	0.0352	0.922271
214	C214	4.33333	21.4556	17.5944	0.820041	50.5111	36.4556	0.721733	21.3111	16.8444	0.790407	0.121111	0.0686667	0.566972	0.0384444	0.0314444	0.817919
215	C215	4.55556	21.6056	14.85	0.687323	43.9778	28.7111	0.652855	19.1333	15.6222	0.816492	0.0747667	0.0516444	0.690742	0.02	0.0238889	1.19444
216	C216	1.88889	22.2556	21.4056	0.961807	50.1333	35.0111	0.69836	22.4889	17.3222	0.770257	0.157289	0.0853333	0.542526	0.0312222	0.0274444	0.879004
217	C217	1.88889	13.4889	18.8333	1.39621	43.8333	34.1222	0.778454	19.6222	17.9333	0.91393	0.0802222	0.0724444	0.903047	0.0185556	0.0291111	1.56886
218	C218	3.44444	17.4389	18.8556	1.08124	53.6	33.5556	0.626036	19.2222	19.1444	0.995954	0.104589	0.0807222	0.771805	0.0264222	0.0279111	1.05635
219	C219	1.44444	21.6778	21.0111	0.969247	35.0889	25.9222	0.738759	18.3111	16.4889	0.900485	0.0543667	0.0386	0.709994	0.0215556	0.0199889	0.92732
220	C220	3.88889	17.9278	19.0056	1.06012	43.3556	34.6556	0.799334	21.8333	16.7889	0.768957	0.0641111	0.0787778	1.22877	0.0234444	0.0367778	1.56872
221	C221	2.11111	19.2	18.3389	0.95515	51.9444	35.7556	0.688342	20.5556	16.8222	0.818378	0.113478	0.0794444	0.700088	0.0313889	0.0295889	0.942655
222	C222	2.33333	23.4111	21.8222	0.932131	53.8778	38.4889	0.714374	19.3556	18.2	0.940299	0.126911	0.0934111	0.736036	0.0329444	0.0371778	1.1285
223	C223	4.11111	21.3333	21.8511	1.02427	50.4667	37.4556	0.742184	22.8333	20.5556	0.900243	0.142822	0.0812111	0.568617	0.0309222	0.0284778	0.920949
224	C224	1.22222	18.9056	21.9667	1.16192	45.2778	34.9	0.770798	25.9	20.8444	0.804805	0.115478	0.0865222	0.749254	0.0295556	0.0292222	0.988722
225	C225	1.22222	25.2167	21.7056	0.860762	47.2778	35.5111	0.751116	25.5333	20.0889	0.786771	0.123244	0.0807778	0.655427	0.0285444	0.0297778	1.04321
226	C226	2.55556	18.6722	19.25	1.03094	49.2556	35.5	0.720731	23.7	19.3333	0.815752	0.125444	0.0848111	0.676085	0.0368	0.0348556	0.947162
227	C227	1.44444	18.2	22.6167	1.24267	48.1778	36.8	0.763838	21.4889	22.5	1.04705	0.139289	0.0917667	0.658823	0.0308889	0.0384444	1.2446
228	C228	3.66667	20.6833	22.5278	1.08918	42.5667	35.4444	0.832681	18.5556	18.7222	1.00898	0.0904444	0.0670778	0.741646	0.0247667	0.0296778	1.1983
229	C229	3	23.65	22.5556	0.953723	51.5778	34.6111	0.671047	26	21.0111	0.80812	0.133222	0.0943556	0.708257	0.0385556	0.0318444	0.825937
230	C230	2.33333	28.2611	21.3278	0.754669	47.4889	32.7556	0.689752	21.2333	18.6444	0.878074	0.136967	0.0772444	0.563965	0.0437889	0.0288889	0.659731
231	C231	2.55556	19.0889	16.1111	0.844005	52.9778	32.9667	0.622273	19.2667	16.8444	0.874279	0.0958889	0.0527778	0.550406	0.0174667	0.0222333	1.2729
232	C232	3	21.3667	15.9278	0.74545	46.9778	33.4222	0.711447	21.1889	15.9778	0.754064	0.106778	0.0554889	0.519667	0.0253889	0.0212222	0.835886
233	C233	2.11111	22.5389	22.9667	1.01898	50.4111	38.1778	0.757329	26.1167	21.0222	0.804935	0.1074	0.0824444	0.767639	0.0273556	0.0372778	1.36271
234	C234	3.22222	24.4444	20.5667	0.841364	47.0889	34.0889	0.723926	21.8	18.7667	0.860856	0.113944	0.0582222	0.51097	0.0331556	0.0374667	1.13003
235	C235	1.22222	19.8944	21.5889	1.08517	50.1556	34.7556	0.692955	21.9444	18.1222	0.825823	0.114678	0.0635778	0.554404	0.0288	0.0266444	0.925154
236	C236	3.44444	23.4833	19.4944	0.83014	53.9	36.8333	0.683364	24.5222	20.1333	0.821024	0.139511	0.0684111	0.490363	0.0316	0.0285111	0.90225
237	C237	8.11111	16.0167	10.0556	0.627818	52.5444	35.4778	0.675196	20.0778	18.1222	0.902601	0.151267	0.0595889	0.393933	0.0300556	0.0228889	0.761553
238	C238	1.88889	23.3056	21.1167	0.906079	52.6111	36.7667	0.698838	22.2444	21.4222	0.963037	0.164444	0.0947667	0.576284	0.0338778	0.0355667	1.04985
239	C239	1.22222	16.2556	21.1278	1.29973	48.7889	37.9333	0.777499	26.0333	23.3222	0.89586	0.108411	0.0848111	0.78231	0.0270222	0.0288444	1.06743
240	C240	1.22222	28.0278	25.9444	0.925669	47.2222	38.2778	0.810588	19.5833	16.7222	0.853901	0.130222	0.0938111	0.720392	0.0416667	0.0367778	0.882667
241	IR 57514-PMI-5-B-1-2	1.22222	26.5	27.6556	1.04361	41.2778	26.7444	0.647914	28.0111	20.5444	0.733439	0.173789	0.0833333	0.479509	0.0346556	0.0359778	1.03815
242	Dular	1.44444	23.9167	24.0389	1.00511	44.4333	33.3778	0.751188	24.9444	18.2889	0.733185	0.132689	0.0883556	0.665885	0.0467444	0.0485778	1.03922
243	PANKHARI 203	1.88889	24.1111	19.9278	0.826498	46.3	37.4556	0.808975	21.1778	14.5444	0.686779	0.121322	0.0903556	0.744757	0.0385444	0.0379333	0.984145
244	W 1263	5.88889	26.4556	21.7444	0.821924	44.5	36.5778	0.821973	23.3444	19.7333	0.845312	0.130933	0.0798778	0.610064	0.0325111	0.0390778	1.20198
245	FR13A	4.33333	20.9722	21.8667	1.04265	46.9444	36.6778	0.781302	24.5111	22.7778	0.929284	0.148	0.118333	0.79955	0.0345556	0.0451111	1.30547
246	Pokkali	4.11111	26.0917	17.2611	0.661556	51.9222	33.7667	0.650332	20.6556	12.5222	0.60624	0.191222	0.0748222	0.391284	0.0410222	0.0255667	0.623239
247	CSR36	2.33333	25.3333	19.6444	0.775439	38.1	31.8889	0.836979	23.1222	17.4111	0.753003	0.102778	0.0733333	0.713514	0.0314444	0.0335556	1.06714
248	IR-PUSA	1.22222	21.6167	18.8278	0.870984	39.5667	31.2667	0.790227	22.9222	15.7222	0.685894	0.0940333	0.0701111	0.745598	0.0245667	0.0267778	1.09
249	Yodanya	2.55556	28.6667	22.7722	0.79438	54.4444	41.2667	0.757959	23.7222	21.6778	0.913817	0.231956	0.128211	0.55274	0.0478556	0.0401778	0.839564
250	IR64	5.44444	24.0944	22.1389	0.918838	39.5556	30.8333	0.779494	22.6333	17.1444	0.757486	0.123356	0.0865889	0.701946	0.0390222	0.0356667	0.914009
251	Sadu Cho	3.88889	30.7778	23.3	0.75704	53.6444	39.4667	0.735708	28.8667	19.7444	0.683988	0.196722	0.0902444	0.45874	0.0449333	0.0403889	0.898863
252	IR 36	2.11111	22.0556	25.0333	1.13501	32.4444	19.8889	0.613014	19.3111	17.9778	0.930955	0.0605333	0.0770556	1.27294	0.0188444	0.0344556	1.82842
253	IR 8	2.33333	21.7222	23.9889	1.10435	36.0444	27.0778	0.751233	22.5444	19.2	0.851651	0.0866556	0.0732667	0.845493	0.0223333	0.0353	1.5806
254	Zhenshan 97B	2.33333	23.9222	24.0611	1.00581	40.9556	31.5889	0.771297	28.9444	21.8	0.753167	0.196	0.115556	0.589569	0.0583333	0.0574444	0.984762
255	Minghui 63	3.66667	18.8722	20.2611	1.07359	37.7556	29.8778	0.791348	19.9778	16.2556	0.813682	0.151111	0.0876667	0.580147	0.0366111	0.0352333	0.962367
256	Taichung Native 1	1	28.7056	28.3611	0.988001	38.4	29.9222	0.779225	18.7	14.7	0.786096	0.120022	0.0812333	0.676819	0.0338889	0.0501	1.47836
257	Azucena	3.66667	27.55	28.85	1.04719	46.0444	32.2222	0.699807	32.8667	28.2333	0.859026	0.174289	0.115389	0.662055	0.0385444	0.0386778	1.00346
258	Basmati 217	2.11111	24.1778	25.9167	1.07192	36.6444	26.2222	0.715585	18.98	16.1667	0.851774	0.103222	0.0709556	0.687406	0.0352	0.0351556	0.998737
259	Cypress	2.11111	21.4194	21.8611	1.02062	33.2556	27.4889	0.826595	21.7	19.1222	0.881208	0.0725	0.0575889	0.79433	0.0195889	0.0195222	0.996597
260	Carolina Gold	1.88889	25.4389	26.5889	1.04521	36.8556	28.8556	0.782936	35.9	29.1667	0.812442	0.137711	0.112833	0.819348	0.0377333	0.0389222	1.03151
261	Jefferson	1	30.6056	32.2389	1.05337	22.5667	19.9556	0.884293	26.8	20.1333	0.751244	0.0953556	0.0842667	0.88371	0.0274556	0.0365333	1.33064
262	Nipponbare	3.66667	22.4917	27.0778	1.2039	37.45	29.6778	0.792464	18.4333	20.3833	1.10579	0.0581556	0.0498111	0.856515	0.0140778	0.0182333	1.29519
263	Koshihikari	1.66667	22.9167	23.7389	1.03588	34.3778	24.2111	0.704266	22.3444	18.2444	0.816509	0.0826556	0.0555444	0.671999	0.0246444	0.0216333	0.877818
264	Tainung 67	3.66667	25.8556	26.3833	1.02041	29.7667	21.2222	0.712953	26.9222	20.3556	0.756087	0.0856778	0.0583778	0.681364	0.0283111	0.0278778	0.984694
265	Basmati	1.22222	26.8333	26.15	0.974534	41.1111	30.8556	0.750541	22.2889	17.9333	0.804586	0.113722	0.0918167	0.807377	0.0365222	0.0365	0.999392
266	Dom-sufid	2.33333	30.1389	26.5833	0.882028	46.7111	30.1444	0.645338	20.5	17.1778	0.83794	0.132867	0.0854778	0.643335	0.0384778	0.0436778	1.13514
267	Kasalath	9	19.6	12.1833	0.621599	48.0444	34.5889	0.719935	23.0222	16.2111	0.704151	0.115	0.0609222	0.529758	0.0287222	0.0225222	0.784139
268	N 22	4.11111	25.1167	23.4611	0.934085	36.0333	27.7111	0.769041	20.6556	16.9444	0.820334	0.121611	0.0631667	0.519415	0.0331889	0.0268333	0.808504
269	Aswina 330	3.66667	23.4611	20.4111	0.869998	34.9556	29.5667	0.845836	19.4333	21.4556	1.10406	0.0551444	0.0600111	1.08825	0.0352333	0.0267111	0.75812
270	M-202	2.33333	20.7389	29.0278	1.39968	27.5889	20.8444	0.755538	19.1667	16.1667	0.843478	0.0527889	0.0476	0.901705	0.0185222	0.0183222	0.989202
Average		2.69877	22.9472	22.2562	0.980007	45.5481	33.6833	0.741932	23.6187	19.2315	0.820611	0.125614	0.0830204	0.682696	0.0338754	0.0343645	1.05
Note:
	LBS	= leaf bronzing score
	SPAD_C	= chlorophyll content of expanded leaf (SPAD value) in control condition
	SPAD_S	= chlorophyll content of expanded leaf (SPAD value) in high iron condition
	SPADratio	= ratio of SPAD value in high iron condiiton and SPAD value in control condiiton
	SH_C	= shoot heigh (SH) in control condition
	SH_S	= shoot heigh (SH) in high iron condition
	SHratio	= ratio of SH in high iron condiiton and SH in control condiiton
	RL_C	= root length (RL) in control condition
	RL_S	= root length (RL) in high iron condition
	RLratio	= ratio of RL in high iron condiiton and RL in control condiiton
	SDW_C	= shootdry weight (SDW) in control condition
	SDW_S	= shoot dry weight (SDW) in high iron condition
	SDWratio	= ratio of SDW in high iron condiiton and SDW in control condiiton
	RDW_C	= rootdry weight (RDW) in control condition
	RDW_S	= root dry weight (RDW) in high iron condition
	RDWratio	= ratio of RDW in high iron condiiton and RDW in control condiiton

## Sheet: Table S3
Table S3. The comparison of significant SNPs from association analysis using indica and japonica SNPs in 229 accessions.
	Indica SNPs						Japonica SNPs
Traits	chromosome	SNP position	p-value	q-value	REF	ALT	chromosome	SNP position	p-value	q-value	REF	ALT
LBS	2	21262165	4.85e-07	0.02	A	G
	1	31789648	1.05e-06	0.0217	T	A	1	28485029	6.76e-07	0.0323	A	T
	11	3412238	2.48e-06	0.0341	C	T
SPADratio	5	11219514	2.02e-07	0.00831	T	A	5	9383108	1.95576e-07	0.00934305	A	T
	5	11219586	4.94e-07	0.0102	G	A
SDWratio	1	30038228	2.28e-07	0.0094	T	C	1	26826635	2.35648e-07	0.0112574	C	T
	6	22264803	2.74e-06	0.0464	G	C
	1	38964531	6.04e-06	0.0464	C	T
	1	31419424	6.16e-06	0.0464	T	C
	4	26811565	7.48e-06	0.0464	T	C
	1	41916480	9.95e-06	0.0464	G	A
	9	20913057	1.07e-05	0.0464	A	C
	9	20913058	1.07e-05	0.0464	T	A
	7	23381894	1.17e-05	0.0464	C	T
	9	20913034	1.23e-05	0.0464	A	C
	8	4065048	1.24e-05	0.0464	A	G

## Sheet: Table S4
Table S4. List of genes located in LD block of each significant SNPs and their information including orthologous in Oryza sativa (indica and japonica type) and Arabidopsis thaliana.
chromosome	gene_ID	start_position	stop_position	strand	protein_name	molecular function	biological process	gene ID in MSU	gene ID in RAP	GO anotation	protein function	source	ortholog oue protein
													indica	japonica	arabidopsis
Leaf bronzing score (LBS);
LD block of SNP:2_21262165 = 21,162,165 -21,362,165 bp
chr2	BGIOSGA008356	21171930	21172517	+	Uncharacterized protein	blue light signaling pathway		LOC_Os02g32990	Os02g0532800	GO:0080167	response to karrikin	IEP:TAIR	N/A	Os02t0532800-00	N/A
chr2	BGIOSGA008357	21176732	21180318	+	Uncharacterized protein	hydrolase activity, hydrolyzing O-glycosyl compounds	carbohydrate metabolic process	LOC_Os02g33000	Os02g0532900	GO:0006952	defense response	IEA:UniProtKB-KW	N/A	Os02t0532900-01	N/A
chr2	BGIOSGA006316	21181178	21185762	-	Uncharacterized protein			LOC_Os02g33010	Os02g0533000	GO:0009536	plastid	IDA:TAIR	N/A	Os02t0533000-00	AT5G03900.1, AT5G03900.2
chr2	BGIOSGA008358	21188909	21192430	+	Uncharacterized protein			LOC_Os02g33020	Os02g0533200	GO:0020037	heme binding	IBA:GO_Central	N/A	Os02t0533200-00	AT3G10130.1
chr2	BGIOSGA008359	21193716	21196061	+	Alpha-carbonic anhydrase domain-containing protein	carbonate dehydratase activity		LOC_Os02g33030	Os02g0533300	GO:0008270	zinc ion binding	IEA:InterPro	N/A	Os02t0533300-01	AT3G52720.1, AT3G52720.2, AT3G52720.3,AT3G52720.4
chr2	BGIOSGA008360	21199557	21200410	+	Uncharacterized protein			N/A	N/A	N/A			N/A	N/A	N/A
chr2	BGIOSGA008361	21201300	21201947	+	Uncharacterized protein			LOC_Os02g33060	Os02g0533700	N/A			N/A	Os02t0533700-01	N/A
chr2	BGIOSGA006315	21205586	21206116	-	Uncharacterized protein			LOC_Os02g33070	Os02g0533800	N/A			N/A	Os02t0533800-01	N/A
chr2	BGIOSGA008362	21206933	21209886	+	CN hydrolase domain-containing protein	N-carbamoylputrescine amidase activity	polyamine biosynthetic process	LOC_Os02g33080	Os02g0533900	GO:0033388	putrescine biosynthetic process from arginine	IBA:GO_Central	N/A	Os02t0533900-01, Os02t0533900-02	AT2G27450.1, AT2G27450.2
chr2	BGIOSGA006314	21210798	21211373	-	Uncharacterized protein			N/A	Os02g0534000	N/A			N/A	Os02t0534000-00	N/A
chr2	BGIOSGA008363	21245885	21250028	+	Uncharacterized protein			LOC_Os02g33110	Os02g0534400	GO:0005975	carbohydrate metabolic process	IEA:InterPro	N/A	Os02t0534400-01	N/A
										GO:0005987	sucrose catabolic process	IMP:TAIR	BGIOSGA016363-PA, BGIOSGA016364-PA	N/A	AT2G36190.1, AT3G52600.1, AT3G52600.2, AT3G52600.3
chr2	BGIOSGA008364	21266158	21266715	+	Uncharacterized protein			N/A	N/A				N/A	N/A	N/A
chr2	BGIOSGA006313	21266521	21268274	-	Uncharacterized protein	protein serine/threonine phosphatase activity		LOC_Os02g33120	N/A				N/A	N/A	N/A
chr2	BGIOSGA006312	21271710	21271919	-	Uncharacterized protein			N/A	N/A	N/A	N/A	N/A	N/A	N/A	N/A
chr2	BGIOSGA006311	21271985	21272245	-	Uncharacterized protein			LOC_Os02g33130	Os02g0534700	GO:0046910	pectinesterase inhibitor activity	IDA:UniProtKB	N/A	Os02t0534700-00	N/A
chr2	BGIOSGA006310	21273836	21276480	-	Uncharacterized protein	structural constituent of ribosome		LOC_Os02g33140	Os02g0534800	GO:0006412	translation	IBA:GO_Central	BGIOSGA015130-PA	Os02t0534800-01, Os04t0413600-01	N/A
chr2	BGIOSGA006309	21278308	21281517	-	Uncharacterized protein		positive regulation of carotenoid biosynthetic process	LOC_Os02g33149	Os02g0535000	GO:0050821	protein stabilization	IGI:TAIR	N/A	Os02t0535000-02, Os02t0535000-01	AT5G06130.1, AT5G06130.2
chr2	BGIOSGA008365	21287756	21288359	+	Uncharacterized protein			N/A	Os02g0535300	N/A			N/A	Os02t0535300-00	N/A
chr2	BGIOSGA006308	21290620	21292002	-	Uncharacterized protein	Hsp90 protein binding	defense response to bacterium, incompatible interaction	LOC_Os02g33180	Os02g0535400	GO:0002679	respiratory burst involved in defense response	IMP:UniProtKB	N/A	Os02t0535400-01	AT5G51700.1, AT5G51700.2
							plant-type hypersensitive response			GO:0050832	defense response to fungus	IMP:UniProtKB	N/A	Os02t0535400-01	N/A
							respiratory burst involved in defense response
chr2	BGIOSGA008366	21321818	21326284	+	Uncharacterized protein			LOC_Os02g33230	Os02g0535700	GO:0000266	mitochondrial fission	IMP:TAIR	N/A	Os02t0535700-01	AT5G22350.1
chr2	BGIOSGA006307	21329993	21330943	-	F-box domain-containing protein			LOC_Os02g33240	Os02g0535901	N/A			N/A	Os02t0535901-00	N/A
										GO:0019218	regulation of steroid metabolic process	IMP:TAIR	BGIOSGA015129-PA, BGIOSGA036601-PA, BGIOSGA034474-PA	N/A	AT2G27310.1, AT2G36090.1, AT3G44326.1
LD block of SNP:1_31789648 = 31,689,648 -31,889,648 bp
chr1	BGIOSGA004234	31689461	31690504	+	Uncharacterized protein	tRNA processing		LOC_Os01g49390	Os01g0688300	GO:0006400	tRNA modification	IBA:GO_Central	N/A	Os01t0688300-00	N/A
chr1	BGIOSGA001000	31703484	31704305	-	Uncharacterized protein			LOC_Os01g49410	Os01g0688600	N/A			N/A	Os01t0688600-01, Os01t0688600-02	AT1G48770.1, AT1G48770.2, AT1G48770.3, AT3G18295.1
chr1	BGIOSGA000999	31712408	31714353	-	Uncharacterized protein			N/A	N/A				N/A	N/A	N/A
chr1	BGIOSGA004235	31718928	31719329	+	Uncharacterized protein			LOC_Os01g49440	Os01g0689000	N/A			N/A	Os01t0689000-01	AT3G60410.1, AT3G60410.2, AT3G60410.3
chr1	BGIOSGA004236	31719529	31719875	+	Uncharacterized protein			N/A	N/A				N/A	N/A	N/A
chr1	BGIOSGA004237	31730943	31731398	+	Exocyst subunit Exo70 family protein	exocytosis		LOC_Os01g49460	Os01g0689200				N/A	N/A	N/A
chr1	BGIOSGA000998	31734649	31745233	-	Uncharacterized protein	zinc ion binding		N/A	Os01g0689451	GO:0016567	protein ubiquitination	IDA:UniProtKB	BGIOSGA020320-PA	Os05t0551000-01, Os01t0689451-01, Os01t0689451-02	AT3G18290.1
chr1	BGIOSGA000997	31753918	31756563	-	ANK_REP_REGION domain-containing protein			N/A	N/A	GO:0005886	plasma membrane	IEA:UniProtKB-SubCell	N/A	Os11t0252400-01, Os11t0252400-03	N/A
chr1	BGIOSGA004238	31762289	31763157	+	Protein coding			LOC_Os01g49420	N/A				N/A	N/A	N/A
chr1	BGIOSGA000996	31773991	31776969	-	Uncharacterized protein			LOC_Os01g49490	Os01g0689600	N/A			N/A	Os01t0689600-01	AT5G16160.1
chr1	BGIOSGA004239	31784041	31787024	+	Uncharacterized protein			LOC_Os01g49510	Os01g0689800/Os01g0689975	GO:0008474	palmitoyl-(protein) hydrolase activity	IEA:UniProtKB-EC	N/A	Os01t0689800-01	AT1G66900.1, AT5G38220.1, AT5G38220.3
chr1	BGIOSGA000995	31787822	31792766	-	Protein kinase domain-containing protein			LOC_Os01g49529	Os01g0689900	GO:0048573	photoperiodism, flowering	IMP:TAIR	N/A	Os01t0689900-03	N/A
chr1	BGIOSGA000994	31795971	31797054	-	Uncharacterized protein	polysaccharide binding		N/A	N/A				N/A	N/A	N/A
chr1	BGIOSGA000993	31798909	31800187	-	Uncharacterized protein	polysaccharide binding		N/A	Os01g0689900	N/A			BGIOSGA004240-PA	Os01t0689900-01	N/A
chr1	BGIOSGA000992	31805799	31806767	-	Uncharacterized protein	polysaccharide binding		N/A	Os01g0690200	N/A			N/A	Os01t0690200-00	N/A
chr1	BGIOSGA000991	31811556	31811891	-	Uncharacterized protein			N/A	N/A				N/A	N/A	N/A
chr1	BGIOSGA004240	31813000	31813818	+	Uncharacterized protein	polysaccharide binding		N/A	N/A				N/A	N/A	N/A
chr1	BGIOSGA004241	31814352	31816082	+	Uncharacterized protein	polysaccharide binding		N/A	N/A				N/A	N/A	N/A
chr1	BGIOSGA004242	31821019	31825218	+	Uncharacterized protein	polysaccharide binding		N/A	N/A				N/A	N/A	N/A
chr1	BGIOSGA004243	31833724	31836673	+	Glyco_hydro_18 domain-containing protein	hydrolase activity, hydrolyzing O-glycosyl compounds	carbohydrate metabolic process	N/A	Os0gt0691000	GO:0000272	polysaccharide catabolic process	IEA:UniProtKB-KW	N/A	Os01t0691000-01
chr1	BGIOSGA000990	31837317	31838397	-	Uncharacterized protein		lipid transport	N/A	N/A	N/A			N/A	Os01t0691100-01
										GO:0006869	lipid transport	IEA:InterPro	BGIOSGA020317-PA, BGIOSGA011591-PA, BGIOSGA020318-PA, BGIOSGA031589-PA, BGIOSGA031590-PA, BGIOSGA031591-PA, BGIOSGA031592-PA, BGIOSGA031593-PA, BGIOSGA033237-PA, BGIOSGA035630-PA		AT1G66850.1, AT1G73780.1, AT5G38160.1
chr1	BGIOSGA004244	31839069	31840329	+	Reticulon-like protein			LOC_Os01g49660	Os01g0691400	GO:0071786	endoplasmic reticulum tubular network organization	IMP:UniProtKB	N/A	Os01t0691400-00
chr1	BGIOSGA000989	31841083	31844452	-	CTP_transf_like domain-containing protein	catalytic activity	biosynthetic process	LOC_Os01g49670	Os01g0691500	N/A			N/A	Os01t0691500-01	AT3G27610.1, AT3G27610.2, AT3G27610.3, AT3G27610.4, AT3G27610.5, AT3G27610.6, AT3G27610.7, AT3G27610.8, AT3G27610.9, AT2G01220.1, AT2G01220.2
chr1	BGIOSGA004245	31844764	31852497	+	Uncharacterized protein	ATP binding	nucleotide-excision repair	LOC_Os01g49680	Os01g0691600	GO:0001113	transcriptional open complex formation at RNA polymerase II promoter	IBA:GO_Central	N/A	Os01t0691600-01	AT5G41360.1, AT5G41360.2, AT5G41370.1
chr1	BGIOSGA004246	31855092	31859119	+	Serine/threonine-protein phosphatase	phosphoprotein phosphatase activity		LOC_Os01g49690	Os01g0691700	GO:0006470	protein dephosphorylation	IDA:TAIR	N/A	Os01t0691700-01	AT1G50370.1, AT3G19980.1
										GO:0004721	phosphoprotein phosphatase activity	IEA:UniProtKB-KW	N/A	Os01t0691700-01	AT1G50370.1, AT3G19980.1
chr1	BGIOSGA000988	31876496	31877331	-	Uncharacterized protein			LOC_Os01g49710	Os01g0692000	GO:0010942	positive regulation of cell death	IMP:UniProtKB	BGIOSGA001420-PA, BGIOSGA000987-PA, BGIOSGA025216-PA, BGIOSGA031509-PA, BGIOSGA031510-PA, BGIOSGA032786-PA, BGIOSGA033313-PA, BGIOSGA033314-PA, BGIOSGA033315-PA, BGIOSGA033316-PA, BGIOSGA033319-PA, BGIOSGA033321-PA, BGIOSGA033322-PA,BGIOSGA033325-PA, BGIOSGA033326-PA, BGIOSGA033328-PA, BGIOSGA033329-PA, BGIOSGA033330-PA, BGIOSGA033331-PA, BGIOSGA033333-PA, BGIOSGA033334-PA, BGIOSGA033335-PA, BGIO…	N/A	AT1G59670.1, AT1G59700.1, AT1G10360.1
chr1	BGIOSGA000987	31878687	31879477	-	Uncharacterized protein	glutathione transferase activity	glutathione metabolic process	LOC_Os01g49720	Os01g0692100	GO:0006749	glutathione metabolic process	IBA:GO_Central	N/A	Os01t0692100-01
										GO:0010942	positive regulation of cell death	IMP:UniProtKB	BGIOSGA001420-PA, BGIOSGA000988-PA, BGIOSGA025216-PA, BGIOSGA031509-PA, BGIOSGA031510-PA, BGIOSGA032786-PA, BGIOSGA033313-PA, BGIOSGA033314-PA, BGIOSGA033315-PA, BGIOSGA033316-PA, BGIOSGA033319-PA, BGIOSGA033321-PA, BGIOSGA033322-PA,BGIOSGA033325-PA, BGIOSGA033326-PA, BGIOSGA033328-PA, BGIOSGA033329-PA, BGIOSGA033330-PA, BGIOSGA033331-PA, BGIOSGA033333-PA, BGIOSGA033334-PA, BGIOSGA033335-PA, BGIO…	N/A	AT1G59670.1, AT1G59700.1, AT1G10360.1
chr1	BGIOSGA004247	31882740	31884784	+	Uncharacterized protein		chloroplast accumulation movement	LOC_Os01g49740	Os01g0692300	GO:0009637	response to blue light	IMP:TAIR	N/A	Os01t0692300-01
							chloroplast avoidance movement
LD block of SNP:11_3412238 = 3,312,238 -3,512,238 bp
chr11	BGIOSGA034892	3315935	3319072	+	Protein kinase domain-containing protein	ATP binding, protein serine/threonine kinase activity		LOC_Os11g07160	Os11g0172350	GO:0004674	protein serine/threonine kinase activity	IEA:UniProtKB-KW	BGIOSGA034889-PA	Os11t0172350-00	N/A
chr11	BGIOSGA034893	3328662	3331727	+	Protein kinase domain-containing protein	ATP binding, protein serine/threonine kinase activity		N/A	N/A	N/A	N/A	N/A	N/A	N/A	N/A
chr11	BGIOSGA034894	3346277	3347227	+	LRRNT_2 domain-containing protein			N/A	N/A	N/A	N/A	N/A	N/A	N/A	N/A
chr11	BGIOSGA034895	3349679	3351476	+	Protein kinase domain-containing protein	ATP binding, protein serine/threonine kinase activity		N/A	N/A	N/A	N/A	N/A	N/A	N/A	N/A
chr11	BGIOSGA034896	3357332	3360416	+	Protein kinase domain-containing protein	ATP binding, protein serine/threonine kinase activity		LOC_Os11g07180	N/A	N/A	N/A	N/A	N/A	N/A	N/A
chr11	BGIOSGA034897	3362159	3362819	+	Uncharacterized protein			N/A	N/A	N/A	N/A	N/A	N/A	N/A	N/A
chr11	BGIOSGA034898	3381064	3384238	+	Protein kinase domain-containing protein	ATP binding, protein serine/threonine kinase activity		N/A	N/A	N/A	N/A	N/A	N/A	N/A	N/A
chr11	BGIOSGA034899	3391423	3394562	+	Protein kinase domain-containing protein	ATP binding, protein serine/threonine kinase activity		N/A	N/A	GO:0004674	protein serine/threonine kinase activity	IEA:UniProtKB-KW	N/A	Os11t0173432-00	N/A
chr11	BGIOSGA034900	3407532	3410668	+	LRRNT_2 domain-containing protein			N/A	N/A	N/A	N/A	N/A	N/A	N/A	N/A
chr11	BGIOSGA034901	3414080	3417221	+	Protein kinase domain-containing protein	ATP binding, protein serine/threonine kinase activity		LOC_Os11g07230	Os11g0173500	GO:0046777	protein autophosphorylation	IDA:UniProtKB	N/A	Os11t0173500-03	N/A
chr11	BGIOSGA034902	3419591	3422729	+	Protein kinase domain-containing protein	ATP binding, protein serine/threonine kinase activity		N/A	N/A	N/A	N/A	N/A	N/A	N/A	N/A
chr11	BGIOSGA034903	3425778	3433238	+	Uncharacterized protein			N/A	N/A	N/A	N/A	N/A	N/A	N/A	N/A
chr11	BGIOSGA034904	3433795	3439472	+	LRRNT_2 domain-containing protein			N/A	N/A	N/A	N/A	N/A	N/A	N/A	N/A
chr11	BGIOSGA034905	3442899	3446048	+	Protein kinase domain-containing protein	ATP binding, protein serine/threonine kinase activity		N/A	Os11g0173900	GO:0004674	protein serine/threonine kinase activity	IEA:UniProtKB-KW	N/A	Os11t0173900-00	N/A
chr11	BGIOSGA034416	3446793	3451671	-	Coatomer subunit beta	structural molecule activity	intracellular protein transport/vesicle-mediated transport	LOC_Os11g07280	Os11g0174000	GO:0006886	intracellular protein transport	IEA:InterPro	BGIOSGA001884-PA	Os01t0281400-00, Os11t0174000-01, Os11t0174000-03	AT4G31480.1, AT4G31480.2, AT4G31480.3, AT4G31480.4, AT4G31480.5, AT4G31480.6, AT4G31480.7, AT4G31480.8, AT4G31480.9, AT4G31490.1, AT4G31490.2, AT4G31490.3
chr11	BGIOSGA034415	3460352	3460807	-	DUF1618 domain-containing protein			N/A	N/A	N/A	N/A	N/A	N/A	N/A	N/A
chr11	BGIOSGA034414	3460864	3461238	-	Uncharacterized protein			LOC_Os11g07310	Os11g0174200	N/A	N/A	N/A	N/A	N/A	N/A
chr11	BGIOSGA034413	3463933	3468523	-	Uncharacterized protein			LOC_Os11g07320	N/A	N/A	N/A	N/A	N/A	N/A	N/A
chr11	BGIOSGA034412	3473115	3474830	-	DUF1618 domain-containing protein			LOC_Os11g07330	Os11g0174432	N/A	N/A	N/A	N/A	N/A	N/A
chr11	BGIOSGA034411	3482913	3485723	-	DUF1618 domain-containing protein			LOC_Os11g07360	Os11g0174600	N/A	N/A	N/A	N/A	N/A	N/A
chr11	BGIOSGA034410	3486085	3489174	-	DUF1618 domain-containing protein			LOC_Os11g07370	Os11g0174700	N/A	N/A	N/A	N/A	N/A	N/A
chr11	BGIOSGA034409	3490960	3492683	-	DUF1618 domain-containing protein			LOC_Os11g07380	Os11g0174900	N/A			BGIOSGA027179-PA, BGIOSGA034408-PA, BGIOSGA034410-PA, BGIOSGA034411-PA, BGIOSGA034412-PA, BGIOSGA034413-PA	Os11t0175000-01, Os11t0175300-01
chr11	BGIOSGA034408	3498117	3499531	-	DUF1618 domain-containing protein			N/A	N/A	N/A			BGIOSGA027179-PA, BGIOSGA034409-PA, BGIOSGA034410-PA, BGIOSGA034411-PA, BGIOSGA034412-PA, BGIOSGA034413-PA	Os11t0175000-01, Os11t0175300-01
chr11	BGIOSGA034906	3506120	3511735	+	RING-type domain-containing protein	metal ion binding		LOC_Os11g07450	Os11g0175500	N/A				Os11t0175500-01, Os11t0175500-02	AT1G47570.1, AT1G47570.2, AT1G47570.3
Ratio of chlorophyll content;
LD block of SNP:5_11219514 and SNP:5_11219586 = 11,119,514 -11,319,586 bp
chr5	BGIOSGA018419	11133094	11133708	-	Uncharacterized protein	-		LOC_Os04g39530	Os04g0471100	N/A	N/A	N/A	N/A	Os10t0460800-00	N/A
chr5	BGIOSGA019490	11150701	11151202	+	Uncharacterized protein	-		LOC_Os05g16420	Os05g0253200	N/A	N/A	N/A	N/A	Os05t0253200-01	N/A
chr5	BGIOSGA019491	11153767	11154012	+	Uncharacterized protein	-		N/A	N/A	N/A	N/A	N/A	N/A	N/A	N/A
chr5	BGIOSGA019492	11159787	11164818	+	Protein kinase domain-containing protein	ATP binding, protein serine/threonine kinase activity		LOC_Os05g16430	Os05g0253200	GO:0046777	protein autophosphorylation	IBA:GO_Central	BGIOSGA014344-PA, BGIOSGA014345-PA, BGIOSGA014346-PA, BGIOSGA014348-PA,BGIOSGA015408-PA, BGIOSGA019500-PA, BGIOSGA019501-PA, BGIOSGA019502-PA, BGIOSGA019503-PA, BGIOSGA019509-PA, BGIOSGA027477-PA, BGIOSGA028166-PA, BGIOSGA028167-PA, BGIOSGA028168-PA, BGIOSGA028169-PA, BGIOSGA028170-PA, BGIOSGA028172-PA, BGIOSGA028173-PA	Os04t0616500-01, Os04t0616700-03, Os05t0263100-00, Os08t0203400-01, Os08t0203600-05,Os08t0203700-01	AT1G56120.1, AT1G56120.2, AT1G56120.3, AT1G56130.1, AT1G56130.2, AT1G56130.3, AT1G56140.1, AT1G56145.1, AT1G56145.2, AT1G56145.3
chr5	BGIOSGA018418	11182171	11182833	-	Uncharacterized protein	-		LOC_Os05g16460	Os05g0253700	N/A	N/A	N/A	N/A	Os05t0253700-00	N/A
chr5	BGIOSGA018417	11190840	11195611	-	RRM_8 domain-containing protein	nucleic acid binding		N/A	N/A	N/A	N/A	N/A	N/A	N/A	N/A
chr5	BGIOSGA018416	11225422	11225931	-	Uncharacterized protein	-		N/A	N/A	N/A	N/A	N/A	N/A	N/A	N/A
chr5	BGIOSGA019493	11231789	11234035	+	ABC transporter domain-containing protein	ATP binding		LOC_Os05g16570	N/A	N/A	N/A	N/A	N/A	N/A	N/A
chr5	BGIOSGA019494	11265443	11268553	+	Thioredoxin domain-containing protein	-		LOC_Os05g16630	Os05g0255600	GO:0007000	nucleolus organization	IGI:TAIR		Os05t0255600-01	AT3G50960.1, AT3G50960.2, AT5G66410.1
chr5	BGIOSGA019495	11276104	11277709	+	F-box domain-containing protein	-		LOC_Os05g08010	Os05g0172500	N/A				Os05t0172500-01	AT5G49610.1
chr5	BGIOSGA019496	11280714	11281785	+	Uncharacterized protein	-		LOC_Os05g08000	Os05g0172400	N/A				Os05t0172400-00	N/A
chr5	BGIOSGA019497	11283992	11284918	+	Uncharacterized protein	-		N/A	N/A	N/A	N/A	N/A	N/A	N/A	N/A
chr5	BGIOSGA019498	11286913	11289449	+	DUF632 domain-containing protein	-		LOC_Os05g07980/LOC_Os05g16640	Os05g0172300/Os05g0255800	GO:1901698	response to nitrogen compound	IEP:TAIR	N/A	Os05t0172300-01	AT4G39790.1
chr5	BGIOSGA019499	11294911	11299271	+	Eukaryotic translation initiation factor 3 subunit I	translation initiation factor activity	formation of cytoplasmic translation initiation complex	LOC_Os05g16660	Os05g0256000	GO:0009651	response to salt stress	IEP:TAIR	N/A	Os05t0256000-01	AT2G46280.1, AT2G46280.2, AT2G46290.1
chr5	BGIOSGA019500	11307623	11319803	+	Non-specific serine/threonine protein kinase	ATP binding, protein serine/threonine kinase activity		N/A	Os05g0263100	GO:0046777	protein autophosphorylation	IBA:GO_Central	BGIOSGA014344-PA, BGIOSGA014345-PA, BGIOSGA014346-PA, BGIOSGA014348-PA,BGIOSGA015408-PA, BGIOSGA019492-PA, BGIOSGA019501-PA, BGIOSGA019502-PA, BGIOSGA019503-PA, BGIOSGA019509-PA, BGIOSGA027477-PA, BGIOSGA028166-PA, BGIOSGA028167-PA, BGIOSGA028168-PA, BGIOSGA028169-PA, BGIOSGA028170-PA, BGIOSGA028172-PA, BGIOSGA028173-PA	Os04t0616500-01, Os04t0616700-03, Os05t0263100-00, Os08t0203400-01, Os08t0203600-05,Os08t0203700-01	AT1G56120.1, AT1G56120.2, AT1G56120.3, AT1G56130.1, AT1G56130.2, AT1G56130.3, AT1G56140.1, AT1G56145.1, AT1G56145.2, AT1G56145.3
Ratio of shoot dry weight;
LD block of SNP: 1_30038228 = 29,938,228 -30,138,228 bp
chr1	BGIOSGA001089	29959038	29959541	-	Uncharacterized protein	heme binding, iron ion binding		N/A	N/A	N/A	N/A	N/A	N/A	N/A	N/A
						oxidoreductase activity, acting on paired donors, with incorporation or reduction of molecular oxygen
chr1	BGIOSGA001088	29982931	29985753	-	UBC core domain-containing protein	ATP binding, ubiquitin-protein transferase activity		LOC_Os01g46926	Os01g0658400	GO:0016567	protein ubiquitination	IDA:UniProtKB	N/A	Os01t0658400-01	N/A
chr1	BGIOSGA001087	29987092	29990003	-	Uncharacterized protein		multivesicular body sorting pathway, protein transport	LOC_Os01g46932	Os01g0658500	GO:0043328	protein transport to vacuole involved in ubiquitin-dependent protein catabolic process via the multivesicular body sorting pathway	IBA:GO_Central	N/A	Os01t0658500-02	AT4G19003.1, AT4G19003.2, AT4G19003.3, AT4G19003.4, AT4G19003.5, AT4G19003.6
chr1	BGIOSGA004143	29991866	29993257	+	Aldehyde oxygenase (deformylating)	aldehyde oxygenase (deformylating) activity,	lipid biosynthetic process	LOC_Os01g46940	Os01g0658600	N/A	N/A	N/A	N/A	N/A	N/A
						iron ion binding
						octadecanal decarbonylase activity
						oxidoreductase activity
chr1	BGIOSGA001086	29993617	29996839	-	Glucose-6-phosphate 1-epimerase	Glucose-6-phosphate 1-epimerase	carbohydrate metabolic process	LOC_Os01g46950	Os01g0658700	GO:0005975	carbohydrate metabolic process	IEA:InterPro	N/A	Os01t0658700-01, Os01t0658700-02	AT3G61610.1, AT3G61610.2
						glucose-6-phosphate 1-epimerase activity
chr1	BGIOSGA001085	30000616	30005171	-	BZIP domain-containing protein	DNA-binding transcription factor activity		LOC_Os01g46970	Os01g0658900	GO:0003700	DNA-binding transcription factor activity	IEA:InterPro	N/A	Os01t0658900-01	N/A
chr1	BGIOSGA004144	30010080	30011288	+	F-box domain-containing protein			LOC_Os01g47050	Os01g0659900	GO:0031146	SCF-dependent proteasomal ubiquitin-dependent protein catabolic process	IBA:GO_Central	N/A	Os01t0659900-01	N/A
chr1	BGIOSGA004145	30023775	30027983	+	Uncharacterized protein	proton-transporting ATPase activity, rotational mechanism		LOC_Os01g46980	Os01g0659200	GO:0015991	ATP hydrolysis coupled proton transport	IEA:InterPro	BGIOSGA020056-PA	Os01t0659200-01, Os05t0480700-01	AT1G64200.1, AT1G64200.2, AT1G64200.3, AT3G08560.1, AT4G11150.1
chr1	BGIOSGA004146	30053002	30053892	+	C2 domain-containing protein			LOC_Os01g47040	Os01g0659800	N/A			N/A	Os01t0659800-01	AT4G01200.1
chr1	BGIOSGA001084	30092400	30093473	-	3'-5' exonuclease domain-containing protein	3'-5' exonuclease activity, nucleic acid binding		LOC_Os01g47100	Os01g0660500	N/A			N/A	Os01t0660500-00	N/A
chr1	BGIOSGA004147	30095986	30096372	+	Uncharacterized protein			LOC_Os01g47110	Os01g0660600	N/A	N/A	N/A	N/A	N/A	N/A
chr1	BGIOSGA001083	30102741	30103970	-	DUF295 domain-containing protein			LOC_Os01g47130	Os01g0660700	N/A			N/A	Os01t0660700-01	N/A
chr1	BGIOSGA004148	30133874	30135826	+	Uncharacterized protein			N/A	Os01g0660900	N/A			N/A	Os01t0660900-00	AT5G62840.1, AT5G62840.2
Note:
	Red color indicated candidate genes that were reported in the result
	Green color indicated gene that had a signicicant SNPs
	EXP; Inferred from Experiment
	IBA; Inferred from Biological aspect of Ancestor
	IDA; Inferred from Direct Assay
	IEA; Inferred from Electronic Annotation
	IEP; Inferred from Expression Pattern
	IGI; Inferred from Genetic Interaction
	IMP; Inferred from Mutant Phenotype

## Sheet: Table S5
Table S5. List of 30 Thai rice accessions used for SNP validation.
No.	code	SNP: 2_21262165	SNP: 5_11219514	LBS	SPAD_C	SPAD_S	SPAD ratio
1	V001	A	A	2.11111	29.2833	22.3833	0.763415
2	V002	A	A	1.12222	27.55	25.0222	0.907245
3	V003	A	A	1.88889	23.9333	21.2556	0.886654
4	V004	A	A	1.33333	30.8444	27.7667	0.902805
5	V005	A	A	0.888889	25.85	23.4944	0.906728
6	V006	A	A	1.44444	27.1222	23.0222	0.854183
7	V007	A	A	1.44444	25.9444	24.5056	0.945389
8	V008	A	A	1.67778	30.1056	29.2611	0.975505
9	V009	A	A	1	29.3833	25.7833	0.873782
10	V010	A	A	2.55556	29.5667	25.2833	0.852951
11	V011	A	A	1.88889	25.4889	23.4333	0.917396
12	V012	A	A	1.22222	21.7944	22.0167	1.03088
13	V013	A	T	1	27.2778	25.0444	0.914445
14	V014	A	T	2.11111	23.5333	21.8611	0.928835
15	V015	A	T	2.77778	27.6444	25.9444	0.93508
16	V016	A	T	2.55556	26.5056	25.7611	0.972268
17	V017	A	T	1.66667	28.0611	26.9	0.964681
18	V018	A	T	1.44444	23.7111	21.7	0.912554
19	V019	A	T	1.66667	26.5389	24.9389	0.938642
20	V020	A	T	4.11111	27.9944	25.4833	0.906396
21	V021	A	T	2.33333	27.9333	23.9	0.855736
22	V022	A	T	2.11111	25.5611	24.1444	0.952299
23	V023	A	T	3.66667	26.2556	23.3333	0.885201
24	V024	G	T	7.22222	25.2889	15.6722	0.621685
25	V025	G	T	5.66667	27.3778	23.4222	0.863455
26	V026	G	T	3.66667	27.6389	22.9944	0.831782
27	V027	G	T	5.44444	30.7444	26.4222	0.859597
28	V028	G	T	7	28.5278	20.5	0.719966
29	V029	G	T	7.66667	26.7944	19.75	0.740967
30	V030	G	T	5.66667	24.1833	21.1111	0.871871
CK	Pagah Ampuen	A	A	2.33333	28.7944	25.7944	0.898069
CK	RD69	A	A	1.66667	17.3944	20.5333	1.19
CK	IR64-21	A	T	3.66667	28.7611	23.3556	0.806405
CK	Niaw Look Gah	A	T	3.88889	26.5389	22.4056	0.842556
CK	Kasalath	G	T	7.88889	24.0556	19.65	0.815151
CK	Khiaw Yai	G	T	7	24.3389	19.3556	0.799013
Note:
	LBS	= leaf bronzing score
	SPAD_C	= chlorophyll content of expanded leaf (SPAD value) in control condition
	SPAD_S	= chlorophyll content of expanded leaf (SPAD value) in high iron condition
	SPAD ratio	= ratio of SPAD value in high iron condiiton and SPAD value in control condiiton
